# Supplementary material for: Vitamin D deficiency at the time of delivery – Prevalence and risk of postpartum infections
Source: PLoS One. 2019 Dec 19;14(12):e0226673. doi: 10.1371/journal.pone.0226673 (PMC6922419; doi:10.1371/journal.pone.0226673)
Supplement: S1 Supplement — (XLSX) [file pone.0226673.s001.xlsx]

## Sheet: Persondata D-vitamin_Värden
diagnosis text	infection	Obstetric_inf	sample_no lab	25OHD nmol/L	25OHD_cat	sample_no	sample_no GRABB	secondary diagnosis 1	secondary diagnosis 2	secondary diagnosis 3	secondary diagnosis 4	secondary diagnosis 5	secondary diagnosis 6	secondary diagnosis 7	blood loss total	blood loss cat	BMI		Gestation	mode of delivery	delivery ends	delivery starts	gest age	primary diagnosis	parity	parity cat	month of delivery	age at delivery	smoking	smoking cat	Intervention code 1	Intervention code 10	Intervention code 2	Intervention code 3	Intervention code 4	Intervention code 5	Intervention code 6	Intervention code 7	Intervention code 8	Intervention code 9	postpartum diagnosis 1	postpartum diagnosis 2	postpartum diagnosis 3	postpartum diagnosis 4	postpartum diagnosis 5	postpartum diagnosis 6	postpartum diagnosis 7	postpartum diagnosis 8	postpartum diagnosis 9
endometritis, gbs-sepsis	1	1	56000433	36.3	1	433	3458	O489	O620	O992	E669	0	0	0	500	0	31.49	2	1	1	C section	Spontaneous	42+0	O821	0	1	January	31	No	0	AF027	0	AF034	AL007	DT037	SN999	0	0	0	0	N71-	Z719	R59-	R104X	A401	N700	0	0	0
	0	0	56000434	36.6	1	434	3476	O489	O620	0	0	0	0	0	600	0	24.9	0	1	1	C section	Spontaneous	42+0	O821	0	1	January	28	No	0	AF027	0	AF034	DT037	SN999	0	0	0	0	0	0	0	0	0	0	0	0	0	0
	0	0	56000435	35.9	1	435	3572	O621	O721A	O701	0	0	0	0	1200	1	27.03	1	1	0	Vacuum	Spontaneous	39+6	O814A	0	1	January	32	No	0	AF027	0	AF034	DA001	DA018	DT037	SN999	0	0	0	0	0	0	0	0	0	0	0	0
	0	0	56000436	55.8	0	436	3454	0	0	0	0	0	0	0	300	0	25.55	1	1	0	Vag, non instr.	Spontaneous	40+5	O800A	1	0	January	24	No	0	AF034	0	0	0	0	0	0	0	0	0	0	0	0	0	0	0	0	0	0
	0	0	56000437	42.4	1	437	3518	O701	Z918	0	0	0	0	0	300	0	37.97	2	1	0	Vag, non instr.	Spontaneous	41+1	O800A	1	0	January	31	No	0	AF034	0	0	0	0	0	0	0	0	0	0	0	0	0	0	0	0	0	0
	0	0	56000438	39.4	1	438	3558	O714	O996	K519	O990	O927	0	0	755	0	20.31	0	1	0	Vag, non instr.	Spontaneous	41+2	O800A	0	1	January	29	No	0	AF034	0	DA018	DR026	DT037	SN999	0	0	0	0	0	0	0	0	0	0	0	0	0
	0	0	56000439	29.9	1	439	3528	O611A	0	0	0	0	0	0	300	0	27.97	1	1	0	Vag, non instr.	Induction	40+6	O800A	1	0	January	34	No	0	AF034	0	AF027	DT037	SN999	0	0	0	0	0	0	0	0	0	0	0	0	0	0
	0	0	56000440	39	1	440	3510	O701	O998	N831	O611	0	0	0	300	0	23.19	0	1	0	Vag, non instr.	Spontaneous	40+4	O800A	0	1	January	25	No	0	AF034	0	SN999	AF027	0	0	0	0	0	0	0	0	0	0	0	0	0	0	0
	0	0	56001296	48.9	1	1296	5413	O701	O998	N831	O611	0	0	0	300	0	23.19	0	1	0	Vag, non instr.	Spontaneous	40+4	O800A	0	1	January	27	No	0	AF034	0	SN999	AF027	0	0	0	0	0	0	0	0	0	0	0	0	0	0	0
	0	0	56000443	32.6	1	443	3577	O701	O993	F339	0	0	0	0	400	0	20.26	0	1	0	Vag, non instr.	Spontaneous	40+0	O800A	0	1	January	30	No	0	AF034	0	DA018	0	0	0	0	0	0	0	0	0	0	0	0	0	0	0	0
	0	0	56000441	55.8	0	441	3578	0	0	0	0	0	0	0	350	0	21.4	0	1	0	Vag, non instr.	Spontaneous	40+3	O800A	2	0	January	27	No	0	AF034	0	0	0	0	0	0	0	0	0	0	0	0	0	0	0	0	0	0
	0	0	56000442	58.6	0	442	3553	O714	0	0	0	0	0	0	350	0	30.34	2	1	0	Vag, non instr.	Spontaneous	39+2	O800A	0	1	January	29	No	0	AF034	0	DT037	0	0	0	0	0	0	0	0	0	0	0	0	0	0	0	0
	0	0	56000444	26	1	444	3551	O244A	0	0	0	0	0	0	350	0	20.89	0	1	0	Vag, non instr.	Spontaneous	39+6	O800A	1	0	January	32	No	0	AF034	0	0	0	0	0	0	0	0	0	O24-	0	0	0	0	0	0	0	0
	0	0	56000445	47.9	1	445	3569	O701	0	0	0	0	0	0	400	0	24.32	0	1	0	Vag, non instr.	Spontaneous	40+2	O800A	2	0	January	35	No	0	AF034	0	0	0	0	0	0	0	0	0	Z03-	0	0	0	0	0	0	0	0
	0	0	56001315	79.6	0	1315	5491	O701	O611A	0	0	0	0	0	300	0	21.86	0	1	0	Vag, non instr.	Spontaneous	40+5	O800A	0	1	January	24	No	0	AF034	0	SN999	AF027	DT037	0	0	0	0	0	0	0	0	0	0	0	0	0	0
	0	0	56000446	35.8	1	446	3563	O701	0	0	0	0	0	0			21.28	0	1	0	Vag, non instr.	Spontaneous	40+0	O800A	1	0	January	30	No	0	AF034	0	SN999	0	0	0	0	0	0	0	0	0	0	0	0	0	0	0	0
	0	0	56000448	35.5	1	448	3587	O701	O260	O993	F329	0	0	0	400	0	25.39	1	1	0	Vag, non instr.	Spontaneous	39+6	O800A	0	1	January	27	No	0	AF027	0	AF034	DT037	SN999	0	0	0	0	0	Z760	Z32-	0	0	0	0	0	0	0
	0	0	56000447	20.1	2	447	3723	O731	O421	O601C	0	0	0	0	450	0	22.76	0	1	0	Vag, non instr.	Spontaneous	34+6	O800A	1	0	January	33	No	0	AF034	0	SN999	0	0	0	0	0	0	0	N255	0	0	0	0	0	0	0	0
	0	0	56000449	18.2	2	449	3556	O701	Z918	O756A	0	0	0	0	200	0	22.7	0	1	0	Vag, non instr.	Spontaneous	40+3	O800A	0	1	January	26	No	0	AF034	0	DT037	SN999	0	0	0	0	0	0	R21-	Z03-	F419P	0	0	0	0	0	0
	0	0	56000451	21.3	2	451	3514	O489	O611A	O992	E669	E039	O260	0	500	0	30.74	2	1	0	Vag, non instr.	Induction	42+0	O800A	0	1	January	25	No	0	AF027	0	AF034	DT037	SN999	0	0	0	0	0	0	0	0	0	0	0	0	0	0
Fever	0	0	56000450	45	1	450	3547	O996	O995	J459	K519	0	0	0	200	0	21.6	0	1	0	Vag, non instr.	Spontaneous	41+4	O800A	0	1	January	36	No	0	AF034	0	DT037	0	0	0	0	0	0	0	R509	U999	0	0	0	0	0	0	0
	0	0	56000453	54.4	0	453	3559	O721A	O701	O990	O756A	0	0	0	1150	1	21.43	0	1	0	Vag, non instr.	Spontaneous	41+0	O800A	0	1	January	32	No	0	AF027	0	AF034	DT037	SN999	0	0	0	0	0	N639	Z711	0	0	0	0	0	0	0
UTI	1	1	56000452	23.9	2	452	3544	O721A	O714	O992	E669	Z871	O990	0	1000	1	32.62	2	1	0	Vag, non instr.	Spontaneous	41+6	O800A	0	1	January	26	No	0	AF034	0	DT037	SN999	0	0	0	0	0	0	R33-	N30-P	0	0	0	0	0	0	0
	0	0	56000455	88.9	0	455	3460	O701	O348D	O991	D685A	Z918	0	0	450	0	27.1	1	1	0	Vag, non instr.	Spontaneous	40+4	O800A	1	0	January	36	No	0	AF034	0	DT037	SN999	0	0	0	0	0	0	F30-P	J45-P	Z760	0	0	0	0	0	0
	0	0	56000454	30.4	1	454	3554	O992	E039	0	0	0	0	0	400	0	22.15	0	1	0	Vag, non instr.	Spontaneous	39+5	O800A	1	0	January	34	No	0	AF034	0	DR026	0	0	0	0	0	0	0	0	0	0	0	0	0	0	0	0
	0	0	56000456	21	2	456	3626	O611A	O756B	0	0	0	0	0	250	0	21.24	0	1	0	Vag, non instr.	Induction	39+5	O800A	0	1	January	23	No	0	AF027	0	AF034	DT037	SN999	0	0	0	0	0	0	0	0	0	0	0	0	0	0
	0	0	56000457	24.4	2	457	3644	0	0	0	0	0	0	0	350	0	18.18	0	1	0	Vag, non instr.	Spontaneous	38+4	O800A	1	0	January	34	No	0	AF034	0	0	0	0	0	0	0	0	0	0	0	0	0	0	0	0	0	0
	0	0	56000458	24.9	2	458	3695	O750	O720	O701	O993	G409	O268A	Z918	3000	1	23.55	0	1	0	Vacuum	Spontaneous	39+0	O814A	0	1	January	29	No	0	AF034	0	AL007	DT037	SN999	0	0	0	0	0	R07-P	R101	R060	Z038W	F419	G409	0	0	0
	0	0	56000459	50	0	459	3515	O489	O701	O611A	0	0	0	0	600	0	22.3	0	1	0	Vag, non instr.	Induction	42+0	O800A	1	0	January	34	No	0	AF034	0	AF027	DT037	DT036	DR026	0	0	0	0	Z017	0	0	0	0	0	0	0	0
	0	0	56000460	30.9	1	460	3608	O611A	Z918	0	0	0	0	0	600	0	24.28	0	1	0	Vag, non instr.	Induction	38+4	O800A	0	1	January	22	No	0	AF034	0	DT037	SN999	0	0	0	0	0	0	N399P	D50-	E03-	U999	Z392X	Z014	R104X	M791	Z918
	0	0	56000461	32.9	1	461	3583	O714	0	0	0	0	0	0	300	0	20	0	1	0	Vag, non instr.	Spontaneous	40+4	O800A	1	0	January	29	No	0	0	0	0	0	0	0	0	0	0	0	0	0	0	0	0	0	0	0	0
	0	0	56000462	57	0	462	3570	O620	O721A	O260	O268A	O366	O756A	O990	1100	1	26.03	1	1	0	Vag, non instr.	Spontaneous	44+6	O800A	0	1	January	38	No	0	AF027	0	AF034	AL007	DR026	DT037	SN999	0	0	0	0	0	0	0	0	0	0	0	0
faryngitis	1	0	56000464	25.9	1	464	3603	O720	0	0	0	0	0	0	1500	1	24.91	0	1	0	Vag, non instr.	Spontaneous	40+6	O800A	1	0	January	40	No	0	AF034	0	SN999	0	0	0	0	0	0	0	J02-	0	0	0	0	0	0	0	0
	0	0	56000463	32.1	1	463	3541	O701	O611A	0	0	0	0	0	300	0	26.39	1	1	0	Vag, non instr.	Spontaneous	41+3	O800A	0	1	January	28	No	0	AF034	0	AL007	AF027	DT037	SN999	0	0	0	0	0	0	0	0	0	0	0	0	0
	0	0	56000465	43.7	1	465	3537	0	0	0	0	0	0	0	200	0	23.31	0	1	0	Vag, non instr.	Spontaneous	41+2	O800A	1	0	January	30	No	0	AF034	0	0	0	0	0	0	0	0	0	0	0	0	0	0	0	0	0	0
	0	0	56000466	86.5	0	466	3607	O701	O992	E669	O988A	0	0	0	350	0	35.94	2	1	0	Vag, non instr.	Spontaneous	40+3	O800A	1	0	January	31	No	0	SN999	0	AF034	0	0	0	0	0	0	0	0	0	0	0	0	0	0	0	0
	0	0	56000467	65.1	0	467	3605	O702D	0	0	0	0	0	0	400	0	16.8	0	1	0	Vag, non instr.	Spontaneous	40+3	O800A	0	1	January	31	No	0	AF027	0	AF034	AL007	DT037	SN999	0	0	0	0	Y579	L299	Z228A	0	0	0	0	0	0
	0	0	56000468	54.9	0	468	3595	O703	0	0	0	0	0	0	200	0	21.19	0	1	0	Vag, non instr.	Spontaneous	41+0	O800A	0	1	January	26	No	0	AF034	0	SN999	0	0	0	0	0	0	0	0	0	0	0	0	0	0	0	0
	0	0	56000469	33.8	1	469	3545	O701	0	0	0	0	0	0	400	0	26.73	1	1	0	Vag, non instr.	Spontaneous	41+1	O800A	0	1	January	26	No	0	AF034	0	DA001	SN999	DT037	SK549	0	0	0	0	Z209	0	0	0	0	0	0	0	0
	0	0	56000471	15.9	2	471	3574	0	0	0	0	0	0	0	450	0	27.6	1	1	0	Vag, non instr.	Spontaneous	40+1	O800A	3	0	January	30	No	0	AF034	0	0	0	0	0	0	0	0	0	0	0	0	0	0	0	0	0	0
	0	0	56000470	47.8	1	470	3601	O622	O611A	O993	G359	0	0	0	300	0	22.64	0	1	0	Vag, non instr.	Induction	38+5	O800A	1	0	January	30	No	0	AF034	0	AF027	DT037	SN999	0	0	0	0	0	M359	0	0	0	0	0	0	0	0
	0	0	56000472	26.6	1	472	3614	O611A	Z918	O701	O992	E039	E669	0	500	0	31.86	2	1	0	Vag, non instr.	Induction	39+5	O800B	2	0	January	37	No	0	AF034	0	DT037	SN999	0	0	0	0	0	0	E03-	R53-	0	0	0	0	0	0	0
	0	0	56000473	33.9	1	473	3686	O714	O601C	0	0	0	0	0	150	0	20.45	0	1	0	Vag, non instr.	Spontaneous	36+4	O800A	0	1	January	26	No	0	AF034	0	SN999	DT037	0	0	0	0	0	0	0	0	0	0	0	0	0	0	0
	0	0	56001291	45.4	1	1291	5368	O489	O611A	0	0	0	0	0	200	0	21.69	0	1	0	Vag, non instr.	Spontaneous	42+0	O800A	0	1	January	32	No	0	AF034	0	SN999	AF027	DT037	0	0	0	0	0	0	0	0	0	0	0	0	0	0
	0	0	56000474	46	1	474	3618	O714	O611A	0	0	0	0	0	200	0	20.28	0	1	0	Vag, non instr.	Spontaneous	39+0	O800A	0	1	January	28	No	0	AF034	0	DT037	0	0	0	0	0	0	0	0	0	0	0	0	0	0	0	0
	0	0	56001174	49.1	1	1174	5077	O714	O611A	0	0	0	0	0	200	0	20.28	0	1	0	Vag, non instr.	Spontaneous	39+0	O800A	0	1	January	30	No	0	AF034	0	DT037	0	0	0	0	0	0	0	0	0	0	0	0	0	0	0	0
	0	0	56000475	21.2	2	475	3622	O701	O260	0	0	0	0	0	300	0	28.68	1	1	0	Vag, non instr.	Spontaneous	39+4	O800A	0	1	January	31	No	0	AF034	0	DT037	SN999	0	0	0	0	0	0	0	0	0	0	0	0	0	0	0
	0	0	56000476	42.1	1	476	3702	O714	O611A	0	0	0	0	0	350	0	21.93	0	1	0	Vag, non instr.	Spontaneous	37+2	O800A	1	0	January	31	No	0	AF034	0	0	0	0	0	0	0	0	0	0	0	0	0	0	0	0	0	0
	0	0	56000477	27.1	1	477	3749	O990	0	0	0	0	0	0	500	0	23.53	0	1	0	Vag, non instr.	Spontaneous	39+0	O800A	1	0	January	30	No	0	AF034	0	0	0	0	0	0	0	0	0	Z000	D22-	0	0	0	0	0	0	0
	0	0	56000478	23.6	2	478	3576	O489	O611A	O800A	O992	E669	0	0	500	0	30.1	2	1	0	Vag, non instr.	Induction	42+1	O701	0	1	January	26	No	0	AF027	0	AF034	DT037	SN999	0	0	0	0	0	0	0	0	0	0	0	0	0	0
	0	0	56000480	40.1	1	480	3604	O701	O757	0	0	0	0	0	500	0	23.88	0	1	0	Vag, non instr.	Spontaneous	40+1	O800A	1	0	January	34	No	0	AF034	0	AL007	DR026	DT037	SN999	0	0	0	0	0	0	0	0	0	0	0	0	0
	0	0	56000481	24.3	2	481	3647	O702C	O268A	O990	Z352	0	0	0	650	0	24.32	0	1	0	Vag, non instr.	Spontaneous	41+4	O800A	2	0	January	36	No	0	AF027	0	AF034	DR029	DT037	SN999	0	0	0	0	0	0	0	0	0	0	0	0	0
	0	0	56000479	20.7	2	479	3555	O620	O489	O611A	O260	O990	0	0	1000	1	21.43	0	1	1	C section	Induction	42+2	O821	0	1	January	33	No	0	AF027	0	AF034	AL007	DT016	DT037	SN999	0	0	0	0	0	0	0	0	0	0	0	0
	0	0	56000482	52.5	0	482	3586	O714	0	0	0	0	0	0	450	0	27.48	1	1	0	Vag, non instr.	Spontaneous	40+4	O800A	2	0	January	33	No	0	AF034	0	DR026	0	0	0	0	0	0	0	0	0	0	0	0	0	0	0	0
	0	0	56000484	57.4	0	484	3631	O995	J459	0	0	0	0	0	250	0	25.74	1	1	0	Vag, non instr.	Spontaneous	40+2	O800A	1	0	January	28	No	0	AF034	0	0	0	0	0	0	0	0	0	0	0	0	0	0	0	0	0	0
	0	0	56000483	29.1	1	483	3635	O689	O140	Z352	Z918	0	0	0	550	0	25.78	1	1	0	Vacuum	Spontaneous	39+5	O814A	2	0	January	31	No	0	AF034	0	SN999	0	0	0	0	0	0	0	I10-	M799P	D50-	I109	0	0	0	0	0
	0	0	56000485	24.8	2	485	3624	O701	O611A	0	0	0	0	0	200	0	20.5	0	1	0	Vag, non instr.	Spontaneous	39+1	O800A	1	0	January	33	No	0	AF034	0	DR026	0	0	0	0	0	0	0	0	0	0	0	0	0	0	0	0
Breast Abscess, faryngitis	1	1	56000486	90.1	0	486	3549	O489	O611A	Z918	0	0	0	0	100	0	21.74	0	1	0	Vag, non instr.	Induction	42+0	O800A	1	0	January	29	No	0	AF034	0	SN999	DT037	0	0	0	0	0	0	O91-	N61-	J02-	L309P	R61-	0	0	0	0
	0	0	56000487	24.1	2	487	3711	O321	Z720	O223	0	0	0	0			20.33	0	1	1	C section	Spontaneous	38+1	O821	0	1	January	25	1-9 cig/day	1	DT011	0	0	0	0	0	0	0	0	0	O223	Z921	I803P	0	0	0	0	0	0
purulent conjunctivitis	1	0	56000488	14.8	2	488	3705	O689	O701	O266	O300A	0	0	0	350	0	22.73	0	2	0	Vacuum	Spontaneous	37+2	O848	1	0	January	34	No	0	AF034	0	DT037	0	0	0	0	0	0	0	H100	0	0	0	0	0	0	0	0
	0	0	56000489	66.4	0	489	3672	O714	0	0	0	0	0	0	300	0	18.75	0	1	0	Vag, non instr.	Spontaneous	39+0	O800A	0	1	January	31	No	0	AF034	0	DT037	0	0	0	0	0	0	0	0	0	0	0	0	0	0	0	0
	0	0	56000490	31.5	1	490	3643	O611A	O757	0	0	0	0	0			21.57	0	1	0	Vag, non instr.	Induction	39+5	O800A	4	0	January	26	No	0	AF034	0	AF027	0	0	0	0	0	0	0	0	0	0	0	0	0	0	0	0
	0	0	56000491	10.2	2	491	3546	O701	O992	E039	0	0	0	0	200	0	26.48	1	1	0	Vag, non instr.	Spontaneous	41+5	O800A	0	1	January	27	No	0	AF034	0	DT037	SN999	0	0	0	0	0	0	E03-	Z228A	0	0	0	0	0	0	0
	0	0	56000492	30	1	492	3598	O268D	O714	O718	0	0	0	0	500	0	24.54	0	1	0	Vag, non instr.	Spontaneous	41+2	O800A	0	1	January	23	No	0	AF034	0	DT037	SK549	SN999	0	0	0	0	0	0	0	0	0	0	0	0	0	0
Breast abscess	1	1	56000494	33	1	494	3620	0	0	0	0	0	0	0	150	0	22.66	0	1	0	Vag, non instr.	Spontaneous	39+5	O800A	1	0	January	30	No	0	AF034	0	0	0	0	0	0	0	0	0	O91-	0	0	0	0	0	0	0	0
	0	0	56000493	15.6	2	493	3654	O701	O260	O992	E039	O993	F329	O925	750	0	21.6	0	1	0	Vag, non instr.	Spontaneous	40+6	O800A	0	1	January	28	No	0	AF027	0	AF034	DR026	DT037	SN999	0	0	0	0	E03-	D23-	0	0	0	0	0	0	0
	0	0	56000495	31.3	1	495	3671	O689	O611A	O365	O757	0	0	0	150	0	21.96	0	1	0	Vacuum	Induction	38+4	O814A	1	0	January	30	No	0	AF034	0	AF027	DT037	0	0	0	0	0	0	0	0	0	0	0	0	0	0	0
	0	0	56001010	33.7	1	1010	4760	O701	O689	0	0	0	0	0	350	0	23.05	0	1	0	Vacuum	Spontaneous	39+3	O814A	1	0	January	36	No	0	AF034	0	0	0	0	0	0	0	0	0	0	0	0	0	0	0	0	0	0
	0	0	56001011	62.2	0	1011	4854	0	0	0	0	0	0	0	350	0	23.33	0	1	0	Vag, non instr.	Spontaneous	38+1	O800A	2	0	January	39	No	0	AF034	0	DR026	DT037	0	0	0	0	0	0	R20-	G560	0	0	0	0	0	0	0
	0	0	56001012	92.2	0	1012	4733	O714	O718	0	0	0	0	0	700	0	20.7	0	1	0	Vag, non instr.	Spontaneous	40+1	O800A	0	1	January	27	No	0	AF034	0	SN999	AF027	DT037	SK549	0	0	0	0	0	0	0	0	0	0	0	0	0
	0	0	56001013	37.1	1	1013	4822	O757	0	0	0	0	0	0	400	0	22.68	0	1	0	Vag, non instr.	Spontaneous	38+0	O800A	2	0	January	40	No	0	SN999	0	AF034	AF027	AL007	DT037	0	0	0	0	0	0	0	0	0	0	0	0	0
other puerperal infection	1	0	56001015	39.2	1	1015	4763	O720	O722	O756A	O990	O267	O868	0	600	0	19.23	0	1	0	Vag, non instr.	Spontaneous	40+0	O800A	0	1	January	27	No	0	AF027	0	AF034	DR029	DT037	SN999	0	0	0	0	0	0	0	0	0	0	0	0	0
	0	0	56001017	22.3	2	1017	4706	O701	0	0	0	0	0	0	600	0	25.49	1	1	0	Vag, non instr.	Spontaneous	41+2	O800A	0	1	January	37	No	0	AF034	0	DT037	0	0	0	0	0	0	0	0	0	0	0	0	0	0	0	0
	0	0	56001016	69.7	0	1016	4744	O714	O611A	O992	E669	0	0	0	550	0	30.39	2	1	0	Vag, non instr.	Spontaneous	41+2	O800A	0	1	January	21	No	0	SN999	0	DT037	AF034	0	0	0	0	0	0	0	0	0	0	0	0	0	0	0
	0	0	56001019	36.1	1	1019	4773	O689	0	0	0	0	0	0	600	0	26.77	1	1	1	C section	Spontaneous	38+0	O821	0	1	January	25	No	0	0	0	0	0	0	0	0	0	0	0	0	0	0	0	0	0	0	0	0
	0	0	56001014	66.7	0	1014	4831	O998	O610B	O268A	Z355	0	0	0	250	0	20.4	0	1	1	C section	Induction	38+5	O821	0	1	January	44	No	0	DT027	0	0	0	0	0	0	0	0	0	0	0	0	0	0	0	0	0	0
	0	0	56001020	23.2	2	1020	4716	O988A	O872	O993	F900B	0	0	0	370	0	25.18	1	1	0	Vag, non instr.	Spontaneous	41+5	O800A	1	0	January	27	No	0	AF034	0	0	0	0	0	0	0	0	0	0	0	0	0	0	0	0	0	0
	0	0	56001018	60.1	0	1018	4791	O750	O621	O701	0	0	0	0			22.94	0	1	0	Vacuum	Spontaneous	38+6	O814A	0	1	January	33	No	0	AF027	0	AF034	DT037	SN999	0	0	0	0	0	Z719	K589	L209	F419	F539	F412	0	F331	F321
	0	0	56001021	22.1	2	1021	4815	O701	O757	O621	0	0	0	0	350	0	28.72	1	1	0	Vag, non instr.	Spontaneous	40+4	O800A	1	0	January	28	No	0	AF034	0	AF027	DT037	AL007	SN999	0	0	0	0	0	0	0	0	0	0	0	0	0
	0	0	56001022	22.9	2	1022	4747	O610A	O489	O701	O988A	O992	E039	0	450	0	17.82	0	1	0	Vag, non instr.	Spontaneous	42+0	O800A	1	0	January	37	No	0	DT027	0	AF034	0	0	0	0	0	0	0	0	0	0	0	0	0	0	0	0
	0	0	56001023	30.9	1	1023	4702	O366	O701	O348D	O267	0	0	0	400	0	29.08	1	1	0	Vag, non instr.	Spontaneous	40+2	O800A	1	0	January	25	No	0	AF034	0	DT037	SN999	0	0	0	0	0	0	0	0	0	0	0	0	0	0	0
	0	0	#N/A	#N/A		#N/A	4774	O611	O992	E669	O268E	0	0	0	150	0	32.71	2	1	0	Vag, non instr.	Spontaneous	40+1	O800A	1	0	January	26	No	0	AF034	0	DR026	0	0	0	0	0	0	0	0	0	0	0	0	0	0	0	0
	0	0	56001026	20.8	2	1026	4776	O679	O694	Z354	0	0	0	0	900	0	23.76	0	1	1	C section	Spontaneous	40+0	O821	3	0	January	35	No	0	DR026	0	0	0	0	0	0	0	0	0	0	0	0	0	0	0	0	0	0
	0	0	56000167	62.4	0	167	3004	O224	Z918	0	0	0	0	0	250	0	24	0	1	0	Vag, non instr.	Spontaneous	37+2	O800A	1	0	January	34	No	0	AF034	0	DT037	SN999	0	0	0	0	0	0	R52-	I84-	K590	Z760	0	0	0	0	0
	0	0	56001027	31.5	1	1027	4949	O321	O140	O992	E669	O268A	O268D	0	700	0			1	1	C section	Spontaneous	0	O821	0	1	January	39			0	0	0	0	0	0	0	0	0	0	0	0	0	0	0	0	0	0	0
	0	0	56001029	19.9	2	1029	4805	O993	F319	0	0	0	0	0	450	0	26.25	1	1	0	Vag, non instr.	Spontaneous	38+4	O800A	1	0	January	34	No	0	SN999	0	AF034	0	0	0	0	0	0	0	F317	0	0	0	0	0	0	0	0
	0	0	56001031	85.5	0	1031	4817	0	0	0	0	0	0	0	250	0	27.76	1	1	0	Vag, non instr.	Spontaneous	39+1	O800A	1	0	January	28	No	0	AF034	0	SN999	0	0	0	0	0	0	0	0	0	0	0	0	0	0	0	0
	0	0	56001030	20	2	1030	4876	O365	O992	E669	Z354	O267	O991	D685A	400	0	39.34	2	1	0	Vag, non instr.	Spontaneous	37+3	O800A	3	0	January	37	No	0	AF034	0	AF027	0	0	0	0	0	0	0	0	0	0	0	0	0	0	0	0
	0	0	56001028	41.8	1	1028	4719	O489	O610A	O702E	O260	0	0	0	300	0	25.87	1	1	0	Vag, non instr.	Induction	42+1	O800A	0	1	January	31	No	0	AF027	0	AF034	DT027	DT037	SK549	SN999	0	0	0	Z719	0	0	0	0	0	0	0	0
Breast abscess	1	1	56001024	18.6	2	1024	4771	O610B	O621	O489	O992	E669	Z518	0	750	0	32.03	2	1	1	C section	Induction	42+2	O821	0	1	January	34	No	0	AF027	0	AF034	AL007	DT027	DT037	SN999	0	0	0	O92-	N61-	Z223C	B956	U821	O911A	O911B	O722	D500
	0	0	56001032	33.2	1	1032	4749	O489	O701	O611A	0	0	0	0	400	0	26.16	1	1	0	Vag, non instr.	Spontaneous	42+0	O800A	1	0	January	34	No	0	AF027	0	DT037	SN999	0	0	0	0	0	0	0	0	0	0	0	0	0	0	0
	0	0	56001033	9	2	1033	4752	E669	O992	0	0	0	0	0	300	0	32.19	2	1	0	Vag, non instr.	Spontaneous	40+4	O800A	1	0	January	26	No	0	AF034	0	0	0	0	0	0	0	0	0	0	0	0	0	0	0	0	0	0
	0	0	56001034	87.8	0	1034	4835	O244A	O756A	O701	O268A	0	0	0	300	0	24.44	0	1	0	Vag, non instr.	Spontaneous	39+3	O800A	0	1	January	36	No	0	AF027	0	AF034	DR026	0	0	0	0	0	0	0	0	0	0	0	0	0	0	0
	0	0	56001035	41.8	1	1035	4751	O489	O611A	0	0	0	0	0	350	0	22.81	0	1	0	Vag, non instr.	Induction	42+0	O800A	1	0	January	26	No	0	AF034	0	DT037	AF027	SN999	0	0	0	0	0	0	0	0	0	0	0	0	0	0
	0	0	56001037	27	1	1037	4762	0	0	0	0	0	0	0	500	0	20.29	0	1	0	Vag, non instr.	Spontaneous	40+1	O800A	0	1	January	24	No	0	AF034	0	DT037	0	0	0	0	0	0	0	G560	0	0	0	0	0	0	0	0
	0	0	56001036	33.5	1	1036	4741	O689	O489	O621	O702D	O992	E669	O990	550	0			1	0	Vacuum	Spontaneous	0	O814B	0	1	January	31			AF027	0	AF034	DT037	SN999	0	0	0	0	0	0	0	0	0	0	0	0	0	0
	0	0	56001038	38	1	1038	4781	O321	O993	G409	0	0	0	0	500	0	19.18	0	1	1	C section	Spontaneous	38+3	O820	0	1	January	30	No	0	0	0	0	0	0	0	0	0	0	0	0	0	0	0	0	0	0	0	0
	0	0	56001039	30.5	1	1039	4843	O689	0	0	0	0	0	0	300	0	20.29	0	1	0	Vacuum	Spontaneous	40+1	O814W	1	0	January	32	No	0	AF034	0	DT037	0	0	0	0	0	0	0	0	0	0	0	0	0	0	0	0
	0	0	56001040	25.6	1	1040	4861	0	0	0	0	0	0	0	300	0	25.68	1	1	0	Vag, non instr.	Spontaneous	38+5	O800A	0	1	January	25	No	0	AF034	0	DT037	0	0	0	0	0	0	0	0	0	0	0	0	0	0	0	0
	0	0	56001041	53.8	0	1041	4769	O489	O611A	0	0	0	0	0	300	0	18.92	0	1	0	Vag, non instr.	Induction	42+0	O800A	0	1	January	29	No	0	AF034	0	AF027	DT037	0	0	0	0	0	0	0	0	0	0	0	0	0	0	0
	0	0	56001043	48.2	1	1043	4777	O611A	0	0	0	0	0	0	400	0	20.22	0	1	0	Vag, non instr.	Spontaneous	40+2	O800A	2	0	January	32	No	0	DT037	0	AF027	AF034	0	0	0	0	0	0	0	0	0	0	0	0	0	0	0
	0	0	56001042	38.8	1	1042	4775	O366	O988A	O992	E669	0	0	0	400	0	30.07	2	1	0	Vag, non instr.	Spontaneous	40+4	O800A	2	0	January	38	No	0	AF034	0	0	0	0	0	0	0	0	0	0	0	0	0	0	0	0	0	0
	0	0	56001044	43.3	1	1044	4807	O756A	O701	O992	E039	E669	O368W	0	400	0	30.07	2	1	0	Vag, non instr.	Spontaneous	39+2	O800A	0	1	January	31	No	0	AF034	0	0	0	0	0	0	0	0	0	0	0	0	0	0	0	0	0	0
	0	0	56001045	44.5	1	1045	4779	O701	O268A	0	0	0	0	0	250	0	21.45	0	1	0	Vag, non instr.	Spontaneous	41+1	O800A	1	0	January	36	No	0	AF034	0	DR026	0	0	0	0	0	0	0	Z719	N816	N811	N819	0	0	0	0	0
	0	0	56001046	43.2	1	1046	4778	O714	O611A	0	0	0	0	0	500	0	27.09	1	1	0	Vag, non instr.	Spontaneous	40+0	O800A	0	1	January	27	No	0	AF034	0	SN999	DT037	0	0	0	0	0	0	0	0	0	0	0	0	0	0	0
	0	0	56001047	23.5	2	1047	4880	Z918	O611A	0	0	0	0	0	600	0	25.2	1	1	0	Vag, non instr.	Induction	38+0	O800A	1	0	January	35	No	0	AF027	0	DT037	SN999	0	0	0	0	0	0	0	0	0	0	0	0	0	0	0
	0	0	56001048	50	0	1048	4792	O988A	O611A	0	0	0	0	0	400	0	22.78	0	1	0	Vag, non instr.	Spontaneous	41+3	O800A	1	0	January	24	No	0	AF027	0	DT037	0	0	0	0	0	0	0	0	0	0	0	0	0	0	0	0
	0	0	56001049	46.2	1	1049	4772	O620	0	0	0	0	0	0	300	0	22.9	0	1	0	Vag, non instr.	Spontaneous	41+3	O800A	0	1	January	24	No	0	AF034	0	DT037	SN999	0	0	0	0	0	0	0	0	0	0	0	0	0	0	0
	0	0	56001052	21.5	2	1052	4890	O140	O756A	O714	0	0	0	0	800	0	24.92	0	1	0	Vag, non instr.	Spontaneous	38+6	O800A	0	1	January	25	No	0	SN999	0	AF034	0	0	0	0	0	0	0	0	0	0	0	0	0	0	0	0
	0	0	56001051	29.6	1	1051	4846	O620	O701	0	0	0	0	0	400	0			1	0	Vag, non instr.	Spontaneous	40+6	O800A	0	1	January	31	No	0	AF027	0	AF034	DT037	SN999	0	0	0	0	0	M255	0	0	0	0	0	0	0	0
	0	0	56001053	31.1	1	1053	4896	O601C	O701	0	0	0	0	0	400	0	17.79	0	1	0	Vag, non instr.	Spontaneous	36+2	O800A	0	1	January	30	No	0	AF034	0	DR026	0	0	0	0	0	0	0	0	0	0	0	0	0	0	0	0
	0	0	56001050	70	0	1050	4799	O620	O750	O701	0	0	0	0	550	0	27.07	1	1	0	Vacuum	Spontaneous	40+2	O814A	0	1	January	31	No	0	AF027	0	AF034	AL007	DT037	SN999	0	0	0	0	0	0	0	0	0	0	0	0	0
	0	0	56001054	17.4	2	1054	4842	O701	0	0	0	0	0	0	600	0	18.58	0	1	0	Vag, non instr.	Spontaneous	40+2	O800A	0	1	January	32	No	0	AF034	0	0	0	0	0	0	0	0	0	0	0	0	0	0	0	0	0	0
Candida	1	0	56001055	26.6	1	1055	4832	O701	O267	0	0	0	0	0	900	0	19.58	0	1	0	Vag, non instr.	Spontaneous	41+1	O800A	1	0	January	28	No	0	AF034	0	DT037	0	0	0	0	0	0	0	B373P	0	0	0	0	0	0	0	0
	0	0	56001056	102	0	1056	4802	O611A	0	0	0	0	0	0	300	0	19.52	0	1	0	Vag, non instr.	Spontaneous	39+6	O800A	1	0	January	26	No	0	AF034	0	SN999	0	0	0	0	0	0	0	0	0	0	0	0	0	0	0	0
	0	0	56001057	36.4	1	1057	4889	O714	0	0	0	0	0	0	400	0	24.19	0	1	0	Vag, non instr.	Spontaneous	40+1	O800A	1	0	January	29	No	0	AF034	0	0	0	0	0	0	0	0	0	0	0	0	0	0	0	0	0	0
	0	0	56001059	33.7	1	1059	4862	O701	O267	0	0	0	0	0	700	0	22.34	0	1	0	Vag, non instr.	Spontaneous	39+5	O800A	0	1	January	24	No	0	AF034	0	DT037	SN999	0	0	0	0	0	0	0	0	0	0	0	0	0	0	0
	0	0	56001060	40.7	1	1060	4836	O702D	O267	0	0	0	0	0	250	0	27.1	1	1	0	Vag, non instr.	Spontaneous	38+6	O800A	1	0	January	40	No	0	AF034	0	DR026	SN999	0	0	0	0	0	0	S5260	W0029	0	D22-	0	0	0	0	0
	0	0	56001058	42.7	1	1058	4893	O714	0	0	0	0	0	0	400	0	20.59	0	1	0	Vag, non instr.	Spontaneous	39+0	O800A	0	1	January	33	No	0	AF034	0	SN999	0	0	0	0	0	0	0	0	0	0	0	0	0	0	0	0
	0	0	56001061	9	2	1061	5023	O689	O992	E669	O980	Z354	0	0	940	0	35.42	2	1	0	Vacuum	Spontaneous	38+0	O814A	3	0	January	35	No	0	AF034	0	DT037	0	0	0	0	0	0	0	0	0	0	0	0	0	0	0	0
	0	0	56001062	36	1	1062	4860	O140	O992	E662	O348D	0	0	0	600	0	41.46	2	1	0	Vag, non instr.	Spontaneous	41+4	O800A	1	0	January	34	No	0	AF034	0	0	0	0	0	0	0	0	0	Z54-P	D069	0	0	0	0	0	0	0
	0	0	56001063	33.4	1	1063	4910	0	0	0	0	0	0	0	350	0	23.63	0	1	0	Vag, non instr.	Spontaneous	37+6	O800A	1	0	January	30	No	0	AF034	0	0	0	0	0	0	0	0	0	Z760	N399P	0	0	0	0	0	0	0
	0	0	56001065	50.5	0	1065	4852	0	0	0	0	0	0	0	300	0	23.53	0	1	0	Vag, non instr.	Spontaneous	39+1	O800A	0	1	January	27	No	0	AF034	0	SN999	0	0	0	0	0	0	0	Z719	0	0	0	0	0	0	0	0
Mastitis	1	1	56000149	54	0	149	2889	0	0	0	0	0	0	0	300	0	27.42	1	1	0	Vag, non instr.	Spontaneous	41+2	O800A	1	0	January	31	No	0	AF034	0	0	0	0	0	0	0	0	0	N61-	R030	0	0	0	0	0	0	0
	0	0	56001068	33.7	1	1068	4788	0	0	0	0	0	0	0	300	0	27.42	1	1	0	Vag, non instr.	Spontaneous	41+2	O800A	1	0	January	33	No	0	AF034	0	0	0	0	0	0	0	0	0	0	0	0	0	0	0	0	0	0
	0	0	56001066	25.5	1	1066	4850	O703	0	0	0	0	0	0	350	0	17.3	0	1	0	Vag, non instr.	Spontaneous	39+5	O800A	0	1	January	27	No	0	DT037	0	AF034	DR026	0	0	0	0	0	0	0	0	0	0	0	0	0	0	0
	0	0	56001064	49.4	1	1064	4784	O620	O610B	O678	O990	0	0	0	1200	1	23.98	0	1	1	C section	Spontaneous	41+0	O821	0	1	January	33	No	0	AF027	0	AF034	AL007	DR029	DT037	SN999	0	0	0	0	0	0	0	0	0	0	0	0
	0	0	56001069	36.2	1	1069	4797	O701	0	0	0	0	0	0	500	0	27.42	1	1	0	Vag, non instr.	Spontaneous	41+0	O800A	1	0	January	30	No	0	AF034	0	DT037	0	0	0	0	0	0	0	0	0	0	0	0	0	0	0	0
	0	0	56000496	63.6	0	496	3606	O489	O701	O611A	0	0	0	0	500	0	21.48	0	1	0	Vag, non instr.	Induction	42+1	O800A	0	1	February	24	No	0	AF034	0	AF027	SN999	DT037	0	0	0	0	0	0	0	0	0	0	0	0	0	0
	0	0	56000497	35.1	1	497	3657	O689	O300A	O701	O610A	0	0	0	400	0	22.22	0	2	0	Vacuum	Induction	38+1	O848	0	1	February	28	No	0	AF027	0	AF034	DR026	DT037	SN999	0	0	0	0	0	0	0	0	0	0	0	0	0
	0	0	56000498	49	1	498	3660	O620	O622	O720	O702D	O993	F329	0	1350	1	21.38	0	1	0	Vacuum	Spontaneous	40+0	O814A	0	1	February	26	No	0	AF027	0	AF034	DT037	SN999	0	0	0	0	0	0	0	0	0	0	0	0	0	0
cellulitis	1	0	56000499	44.6	1	499	3679	O992	E059	Z867	0	0	0	0	450	0	25	1	1	0	Vag, non instr.	Spontaneous	39+6	O800A	1	0	February	32	No	0	AF034	0	0	0	0	0	0	0	0	0	L030	E03-	0	0	0	0	0	0	0
	0	0	56001249	38.1	1	1249	5237	O714	0	0	0	0	0	0	300	0	21.45	0	1	0	Vag, non instr.	Spontaneous	40+5	O800A	0	1	February	36	No	0	AF034	0	SN999	0	0	0	0	0	0	0	0	0	0	0	0	0	0	0	0
	0	0	56000500	64.6	0	500	3722	Z871	0	0	0	0	0	0	300	0	23.55	0	1	0	Vag, non instr.	Spontaneous	38+4	O800A	1	0	February	29	No	0	AF034	0	0	0	0	0	0	0	0	0	0	0	0	0	0	0	0	0	0
	0	0	56000501	54.5	0	501	3650	O701	O995	J459	0	0	0	0			24.66	0	1	0	Vag, non instr.	Spontaneous	40+4	O800A	0	1	February	27	No	0	AF034	0	SN999	0	0	0	0	0	0	0	0	0	0	0	0	0	0	0	0
	0	0	56000502	52.5	0	502	3677	O721B	O990	0	0	0	0	0	2050	1	22.13	0	1	0	Vag, non instr.	Spontaneous	39+1	O800A	0	1	February	28	No	0	AF034	0	DT037	SN999	0	0	0	0	0	0	L989	Z760	0	0	0	0	0	0	0
	0	0	56000504	38.9	1	504	3914	O141B	O603B	O365	0	0	0	0	450	0	27.73	1	1	1	C section	C section	29+5	O821	2	0	February	34	No	0	0	0	0	0	0	0	0	0	0	0	L600	0	0	0	0	0	0	0	0
	0	0	56000503	80.8	0	503	3661	O714	Z524	0	0	0	0	0	250	0	20.95	0	1	0	Vag, non instr.	Spontaneous	41+2	O800A	0	1	February	29	No	0	AF034	0	DT037	DA018	SN999	0	0	0	0	0	0	0	0	0	0	0	0	0	0
Mastitis	1	1	56000505	11.2	2	505	3707	0	0	0	0	0	0	0	200	0	21.38	0	1	0	Vag, non instr.	Spontaneous	38+2	O800A	2	0	February	33	No	0	AF034	0	0	0	0	0	0	0	0	0	N61-	0	0	0	0	0	0	0	0
	0	0	56000507	15.8	2	507	3628	O730	0	0	0	0	0	0	700	0	22.43	0	1	0	Vag, non instr.	Spontaneous	41+1	O800A	1	0	February	31	No	0	AF034	0	0	0	0	0	0	0	0	0	0	0	0	0	0	0	0	0	0
Breast abscess	1	1	56000506	29	1	506	3667	0	0	0	0	0	0	0	250	0	24.81	0	1	0	Vag, non instr.	Spontaneous	40+2	O800A	0	1	February	30	No	0	AF034	0	SN999	DT037	0	0	0	0	0	0	O91-	0	0	0	0	0	0	0	0
	0	0	56000510	19.1	2	510	3692	O689	O992	E039	Z918	0	0	0	500	0	23.31	0	1	0	Vacuum	Spontaneous	40+6	O814A	1	0	February	43	No	0	AF027	0	AF034	SK549	0	0	0	0	0	0	0	0	0	0	0	0	0	0	0
	0	0	56000508	25.1	1	508	3596	O621	O489	O611A	O703	0	0	0	600	0	26.84	1	1	0	Vacuum	Induction	42+1	O814A	0	1	February	26	No	0	AF027	0	AF034	DT037	SN999	0	0	0	0	0	0	0	0	0	0	0	0	0	0
	0	0	56000509	31	1	509	3659	O342A	0	0	0	0	0	0	400	0	25.37	1	1	0	Vag, non instr.	Spontaneous	39+6	O800A	4	0	February	37	No	0	AF027	0	0	0	0	0	0	0	0	0	Z54-P	0	0	0	0	0	0	0	0
	0	0	56000511	41.9	1	511	3641	O701	O995	J459	0	0	0	0	350	0	25	1	1	0	Vag, non instr.	Spontaneous	40+4	O800A	2	0	February	36	No	0	AF034	0	DT016	0	0	0	0	0	0	0	0	0	0	0	0	0	0	0	0
	0	0	56000513	33.2	1	513	3745	0	0	0	0	0	0	0	590	0	20.89	0	1	0	Vag, non instr.	Spontaneous	38+3	O800A	0	1	February	28	No	0	AF034	0	DT037	0	0	0	0	0	0	0	0	0	0	0	0	0	0	0	0
	0	0	56000512	57.6	0	512	3683	O756B	O701	O610A	0	0	0	0	250	0	24.22	0	1	0	Vag, non instr.	Induction	40+5	O800A	0	1	February	30	No	0	AF027	0	AF034	DT036	DT037	SN999	0	0	0	0	0	0	0	0	0	0	0	0	0
vaginitis	1	0	56000514	45.2	1	514	3691	O321	0	0	0	0	0	0	350	0	20.8	0	1	1	C section	C section	39+3	O820	0	1	February	28	No	0	0	0	0	0	0	0	0	0	0	0	R35-	N760	0	0	0	0	0	0	0
	0	0	56000515	23.5	2	515	3662	0	0	0	0	0	0	0	600	0	20.45	0	1	0	Vag, non instr.	Spontaneous	38+3	O800A	1	0	February	26	No	0	AF034	0	SN999	DT037	0	0	0	0	0	0	0	0	0	0	0	0	0	0	0
	0	0	56000516	37.6	1	516	3761	O990	0	0	0	0	0	0	200	0	19.26	0	1	0	Vag, non instr.	Spontaneous	37+5	O800A	1	0	February	32	No	0	AF034	0	0	0	0	0	0	0	0	0	Z54-P	0	0	0	0	0	0	0	0
	0	0	56000517	64.1	0	517	3653	O689	0	0	0	0	0	0			22.9	0	1	0	Vacuum	Spontaneous	41+2	O814A	0	1	February	31	No	0	AF034	0	DT037	SN999	0	0	0	0	0	0	M654	0	0	0	0	0	0	0	0
	0	0	56000518	51.1	0	518	3736	0	0	0	0	0	0	0	250	0	27.72	1	1	0	Vag, non instr.	Spontaneous	40+3	O800A	0	1	February	25	No	0	SN999	0	AF034	DT037	0	0	0	0	0	0	0	0	0	0	0	0	0	0	0
Breast abscess	1	1	56000519	32.8	1	519	3739	0	0	0	0	0	0	0	650	0	22.56	0	1	0	Vag, non instr.	Spontaneous	38+1	O800A	1	0	February	28	No	0	AF034	0	0	0	0	0	0	0	0	0	O91-	0	0	0	0	0	0	0	0
	0	0	56000520	50.7	0	520	3742	0	0	0	0	0	0	0	400	0	26.84	1	1	0	Vag, non instr.	Spontaneous	40+0	O800A	0	1	February	19	No	0	AF034	0	0	0	0	0	0	0	0	0	0	0	0	0	0	0	0	0	0
	0	0	56000521	32.1	1	521	3649	O701	0	0	0	0	0	0	300	0	25.95	1	1	0	Vag, non instr.	Spontaneous	41+4	O800A	0	1	February	31	No	0	AF034	0	DT037	0	0	0	0	0	0	0	0	0	0	0	0	0	0	0	0
	0	0	56000522	31.2	1	522	3658	O689	O701	O990	0	0	0	0	350	0	22.56	0	1	0	Vacuum	Spontaneous	40+4	O814A	0	1	February	23	No	0	AF027	0	AF034	DT037	SN999	0	0	0	0	0	0	0	0	0	0	0	0	0	0
	0	0	56000523	23.1	2	523	3666	O689	Z518	0	0	0	0	0	500	0	25.49	1	1	1	C section	Spontaneous	39+5	O821	0	1	February	37	No	0	AF034	0	DA021	0	0	0	0	0	0	0	D227	M654	0	0	0	0	0	0	0
	0	0	56000526	30.3	1	526	3744	O701	Z918	0	0	0	0	0	300	0	23.29	0	1	0	Vag, non instr.	Spontaneous	39+4	O800A	0	1	February	29	No	0	AF034	0	SN999	AF027	DT037	0	0	0	0	0	0	0	0	0	0	0	0	0	0
	0	0	56000524	27	1	524	3762	0	0	0	0	0	0	0	600	0	17.83	0	1	0	Vag, non instr.	Spontaneous	38+4	O800A	1	0	February	27	No	0	AF034	0	0	0	0	0	0	0	0	0	0	0	0	0	0	0	0	0	0
	0	0	56000525	55.6	0	525	3706	O721A	0	0	0	0	0	0	1500	1	23.87	0	1	0	Vag, non instr.	Spontaneous	39+0	O800A	0	1	February	26	No	0	AF034	0	0	0	0	0	0	0	0	0	Z739	0	0	0	0	0	0	0	0
	0	0	56000527	43.9	1	527	3734	Z875	O701	O611A	0	0	0	0	1200	1	27.03	1	1	0	Vag, non instr.	Induction	38+2	O800A	1	0	February	39	No	0	AF027	0	AF034	DT037	0	0	0	0	0	0	Z738	0	0	0	0	0	0	0	0
	0	0	56000530	52.6	0	530	3721	0	0	0	0	0	0	0	150	0	20.96	0	1	0	Vag, non instr.	Spontaneous	39+5	O800A	2	0	February	36	No	0	AF034	0	0	0	0	0	0	0	0	0	0	0	0	0	0	0	0	0	0
	0	0	56000529	21.6	2	529	3703	0	0	0	0	0	0	0	400	0	27.62	1	1	0	Vag, non instr.	Spontaneous	41+0	O800A	3	0	February	35	No	0	AF034	0	SN999	DR026	0	0	0	0	0	0	0	0	0	0	0	0	0	0	0
	0	0	56000528	78.6	0	528	3748	O701	0	0	0	0	0	0	400	0	23.28	0	1	0	Vag, non instr.	Spontaneous	39+5	O800A	0	1	February	29	No	0	AF034	0	DR026	DT037	SN999	0	0	0	0	0	D485	0	0	0	0	0	0	0	0
tonsillitis	1	0	56000531	59.2	0	531	3625	O621	0	0	0	0	0	0	350	0	26.56	1	1	0	Vacuum	Spontaneous	41+6	O814A	0	1	February	30	No	0	AF027	0	AF034	DT037	SN999	0	0	0	0	0	J03-	0	0	0	0	0	0	0	0
	0	0	56000532	54.4	0	532	3729	O720	0	0	0	0	0	0			26.09	1	1	0	Vag, non instr.	Spontaneous	39+3	O800A	2	0	February	39	No	0	AF034	0	0	0	0	0	0	0	0	0	0	0	0	0	0	0	0	0	0
	0	0	56000533	41.8	1	533	3732	0	0	0	0	0	0	0	400	0	19.38	0	1	0	Vag, non instr.	Spontaneous	40+5	O800A	2	0	February	30	No	0	AF034	0	DR026	0	0	0	0	0	0	0	0	0	0	0	0	0	0	0	0
	0	0	56000534	50.5	0	534	3757	O701	O993	F900B	0	0	0	0	500	0	21.05	0	1	0	Vag, non instr.	Spontaneous	40+1	O800A	2	0	February	38	No	0	AF034	0	0	0	0	0	0	0	0	0	F900B	F432	0	0	0	0	0	0	0
	0	0	56000535	56.2	0	535	3839	O321	O601C	O701	0	0	0	0	250	0	22.49	0	1	0	Vag, non instr.	Spontaneous	35+0	O831	0	1	February	24	No	0	AF034	0	DA018	DT037	SN999	0	0	0	0	0	0	0	0	0	0	0	0	0	0
	0	0	56000536	24.2	2	536	3712	O690	O611A	Z918	Z354	0	0	0	800	0	21.92	0	1	1	C section	Induction	39+6	O821	4	0	February	37	No	0	AF027	0	AF034	DT037	0	0	0	0	0	0	L600	0	0	0	0	0	0	0	0
	0	0	56000537	36.3	1	537	3808	0	0	0	0	0	0	0	300	0	24.51	0	1	0	Vag, non instr.	Spontaneous	38+4	O800A	1	0	February	33	No	0	AF034	0	DT037	0	0	0	0	0	0	0	0	0	0	0	0	0	0	0	0
	0	0	56000538	30	1	538	3713	O721A	O701	O990	0	0	0	0	1200	1	20.59	0	1	0	Vag, non instr.	Spontaneous	41+2	O800A	1	0	February	34	No	0	AF034	0	0	0	0	0	0	0	0	0	0	0	0	0	0	0	0	0	0
	0	0	56000316	49.3	1	316	3265	O757	O701	O621	O996	K409	0	0	300	0	20.3	0	1	0	Vag, non instr.	Spontaneous	40+6	O800A	1	0	February	38	No	0	SN999	0	AF034	DT037	SK549	0	0	0	0	0	0	0	0	0	0	0	0	0	0
	0	0	56001067	30.4	1	1067	4806	O757	O701	O621	O996	K409	0	0	300	0	20.3	0	1	0	Vag, non instr.	Spontaneous	40+6	O800A	1	0	February	39	No	0	SN999	0	AF034	DT037	SK549	0	0	0	0	0	0	0	0	0	0	0	0	0	0
	0	0	56001070	54.5	0	1070	4845	O620	O988A	0	0	0	0	0	200	0	24	0	1	0	Vag, non instr.	Spontaneous	40+4	O800A	0	1	February	30	No	0	AF027	0	AF034	DT037	SN999	0	0	0	0	0	0	0	0	0	0	0	0	0	0
	0	0	56001072	15.4	2	1072	4907	0	0	0	0	0	0	0	200	0	18.34	0	1	0	Vag, non instr.	Spontaneous	38+2	O800A	1	0	February	28	No	0	AF034	0	0	0	0	0	0	0	0	0	K029	K011	0	0	0	0	0	0	0
	0	0	56001071	26.2	1	1071	4938	O689	O601C	O300	O756A	O620	O267	O992	1700	1	21.29	0	2	0	Vacuum	Spontaneous	35+6	O848	0	1	February	35	No	0	AF034	0	DT037	SN999	0	0	0	0	0	0	E03-	Z719	F33-	0	0	0	0	0	0
skin infection	1	0	56001073	56	0	1073	4872	O714	O611A	O621	0	0	0	0	300	0	21.93	0	1	0	Vag, non instr.	Spontaneous	39+3	O800B	2	0	February	34	No	0	AF034	0	SN999	0	0	0	0	0	0	0	L08-P	L08-P	0	0	0	0	0	0	0
	0	0	56001074	34.9	1	1074	4954	O714	0	0	0	0	0	0	400	0	22.07	0	1	0	Vag, non instr.	Spontaneous	37+0	O800A	0	1	February	25	No	0	AF034	0	0	0	0	0	0	0	0	0	0	0	0	0	0	0	0	0	0
	0	0	56001075	21.2	2	1075	4838	0	0	0	0	0	0	0	300	0	25.72	1	1	0	Vag, non instr.	Spontaneous	40+3	O800A	0	1	February	30	No	0	AF034	0	DT037	0	0	0	0	0	0	0	0	0	0	0	0	0	0	0	0
	0	0	56000152	106	0	152	2989	Z918	O611A	0	0	0	0	0	400	0	26.13	1	1	0	Vag, non instr.	Induction	37+4	O800A	1	0	February	27	No	0	SN999	0	DT037	AF034	0	0	0	0	0	0	0	0	0	0	0	0	0	0	0
	0	0	56001076	61.2	0	1076	4804	O621	O714	O718	0	0	0	0	250	0	20.59	0	1	0	Vag, non instr.	Spontaneous	41+6	O800A	0	1	February	26	No	0	AF034	0	AF027	DT037	SN999	0	0	0	0	0	0	0	0	0	0	0	0	0	0
	0	0	56001079	27.5	1	1079	4877	0	0	0	0	0	0	0	700	0	22.19	0	1	0	Vag, non instr.	Spontaneous	41+1	O800A	0	1	February	32	No	0	AF034	0	DT037	SN999	0	0	0	0	0	0	M654	0	0	0	0	0	0	0	0
	0	0	56001077	38.8	1	1077	4905	O621	O140	O610A	O720	O721A	O721B	O713			27.24	1	1	0	Vacuum	Induction	40+1	O814A	0	1	February	30	No	0	AF027	0	AF034	DR029	DT027	DT037	SN999	0	0	0	K62-	Z039	N949	0	0	0	0	0	0
	0	0	56001081	48.1	1	1081	4931	O714	O756A	0	0	0	0	0	350	0	21.62	0	1	0	Vag, non instr.	Spontaneous	39+3	O800A	0	1	February	28	No	0	AF027	0	AF034	DT037	0	0	0	0	0	0	0	0	0	0	0	0	0	0	0
	0	0	56001080	31.4	1	1080	4909	O701	O621	O611A	O239	0	0	0	650	0	20.28	0	1	0	Vag, non instr.	Spontaneous	41+2	O800A	0	1	February	23	No	0	AF034	0	DA018	DT037	DR026	0	0	0	0	0	0	0	0	0	0	0	0	0	0
	0	0	56001082	31.8	1	1082	4891	0	0	0	0	0	0	0			18.95	0	1	0	Vag, non instr.	Spontaneous	40+4	O800A	1	0	February	34	No	0	DA021	0	AF034	0	0	0	0	0	0	0	0	0	0	0	0	0	0	0	0
URTI	1	0	56001083	36.8	1	1083	4946	O700	0	0	0	0	0	0	200	0	24.37	0	1	0	Vag, non instr.	Spontaneous	38+3	O800A	0	1	February	22	1-9 cig/day	1	AF034	0	DT037	0	0	0	0	0	0	0	J06-P	R05-	0	0	0	0	0	0	0
	0	0	56001084	39.1	1	1084	4863	O756A	0	0	0	0	0	0	250	0	25.52	1	1	0	Vag, non instr.	Spontaneous	41+4	O800A	2	0	February	37	No	0	AF034	0	AF027	0	0	0	0	0	0	0	0	0	0	0	0	0	0	0	0
	0	0	56001088	67.7	0	1088	4904	O701	0	0	0	0	0	0	400	0	26.1	1	1	0	Vag, non instr.	Spontaneous	39+4	O800A	0	1	February	29	No	0	AF034	0	0	0	0	0	0	0	0	0	Z269	0	0	0	0	0	0	0	0
	0	0	56001087	36.9	1	1087	4940	B002	0	0	0	0	0	0	200	0	19.06	0	1	0	Vag, non instr.	Spontaneous	39+1	O800A	1	0	February	25	No	0	AF034	0	0	0	0	0	0	0	0	0	0	0	0	0	0	0	0	0	0
	0	0	56001085	49.8	1	1085	4922	O268A	O701	O611A	O992	E039	0	0	200	0	26.57	1	1	0	Vag, non instr.	Induction	38+1	O800A	1	0	February	48	No	0	AF034	0	DT037	SN999	0	0	0	0	0	0	0	0	0	0	0	0	0	0	0
	0	0	56001086	58.4	0	1086	4925	O621	O151	O721X	O610A	O260	0	0	1100	1	23.34	0	1	1	C section	Induction	41+0	O821	0	1	February	28	No	0	AF027	0	AF034	AM013	DA018	DT027	DT037	SN999	0	0	0	0	0	0	0	0	0	0	0
Varicella	1	0	56001089	41.2	1	1089	4903	0	0	0	0	0	0	0	200	0	19.49	0	1	0	Vag, non instr.	Spontaneous	39+2	O800A	1	0	February	34	No	0	AF034	0	0	0	0	0	0	0	0	0	B01-	0	0	0	0	0	0	0	0
	0	0	56000231	63.3	0	231	3228	O700	O611A	O990	0	0	0	0	400	0	22.84	0	1	0	Vag, non instr.	Spontaneous	37+3	O800A	1	0	February	21	No	0	AF034	0	0	0	0	0	0	0	0	0	0	0	0	0	0	0	0	0	0
	0	0	56001090	16.7	2	1090	4869	0	0	0	0	0	0	0	400	0	16.91	0	1	0	Vag, non instr.	Spontaneous	39+6	O800A	0	1	February	19	1-9 cig/day	1	AF034	0	0	0	0	0	0	0	0	0	G431	0	0	0	0	0	0	0	0
	0	0	56001091	84.5	0	1091	4998	O756B	O701	O610A	O993	F419	0	0	285	0	25.89	1	1	0	Vag, non instr.	Induction	37+1	O800A	0	1	February	33	No	0	AF034	0	DR026	DT027	SN999	0	0	0	0	0	0	0	0	0	0	0	0	0	0
	0	0	56001092	45.3	1	1092	4967	O988A	O714	0	0	0	0	0	400	0	19.1	0	1	0	Vag, non instr.	Spontaneous	39+0	O800A	0	1	February	28	No	0	AF034	0	SN999	DT037	0	0	0	0	0	0	0	0	0	0	0	0	0	0	0
	0	0	56001093	21.5	2	1093	4837	O489	O610A	0	0	0	0	0	150	0	24.82	0	1	0	Vag, non instr.	Induction	42+0	O800A	2	0	February	33	No	0	DT036	0	DT037	AF034	AF027	0	0	0	0	0	0	0	0	0	0	0	0	0	0
	0	0	56001094	37.1	1	1094	4906	O714	O701	O757	0	0	0	0	650	0	20.07	0	1	0	Vag, non instr.	Spontaneous	40+3	O800A	2	0	February	36	No	0	AF034	0	AF027	0	0	0	0	0	0	0	R104P	I839P	0	0	0	0	0	0	0
	0	0	56001095	26.7	1	1095	4917	O700	O611A	0	0	0	0	0	650	0	21.63	0	1	0	Vag, non instr.	Spontaneous	41+1	O800A	1	0	February	33	No	0	AF034	0	SN999	0	0	0	0	0	0	0	0	0	0	0	0	0	0	0	0
	0	0	56001096	64.1	0	1096	4937	O756A	0	0	0	0	0	0	400	0	23.53	0	1	0	Vag, non instr.	Spontaneous	41+6	O800A	1	0	February	37	No	0	AF034	0	SK529	0	0	0	0	0	0	0	R05-	0	0	0	0	0	0	0	0
	0	0	56001099	41	1	1099	4941	O611A	0	0	0	0	0	0	400	0	20.96	0	1	0	Vag, non instr.	Spontaneous	40+3	O800A	2	0	February	30	No	0	AF034	0	SN999	0	0	0	0	0	0	0	0	0	0	0	0	0	0	0	0
anal abscess	1	0	56000151	40.9	1	151	2971	O701	O721B	O990	O993	F399	0	0	1100	1	21.58	0	1	0	Vag, non instr.	Spontaneous	38+4	O800A	1	0	February	29	No	0	AF034	0	DT016	0	0	0	0	0	0	0	K61-P	Z760	0	0	0	0	0	0	0
	0	0	56001098	19.4	2	1098	4977	O701	O721B	O990	O993	F399	0	0	1100	1	21.58	0	1	0	Vag, non instr.	Spontaneous	38+4	O800A	1	0	February	30	No	0	AF034	0	DT016	0	0	0	0	0	0	0	Z738	0	0	0	0	0	0	0	0
	0	0	56001097	45.3	1	1097	4965	O348D	O610A	O714	O988A	0	0	0	500	0	21.62	0	1	0	Vag, non instr.	Induction	39+1	O800A	2	0	February	38	No	0	AF034	0	DT027	0	0	0	0	0	0	0	0	0	0	0	0	0	0	0	0
	0	0	56001101	77.1	0	1101	4988	O756A	O266	O212	0	0	0	0	500	0	28.38	1	1	0	Vag, non instr.	Spontaneous	39+1	O800A	1	0	February	30	No	0	AF034	0	0	0	0	0	0	0	0	0	0	0	0	0	0	0	0	0	0
	0	0	56001100	73.4	0	1100	4901	O701	O757	0	0	0	0	0	700	0	26.34	1	1	0	Vag, non instr.	Spontaneous	41+1	O800A	1	0	February	30	No	0	AF034	0	SN999	AF027	AL007	DT037	DA018	SK549	0	0	0	0	0	0	0	0	0	0	0
	0	0	56001078	51	0	1078	5060	O300	O831	O601C	Z918	0	0	0	600	0	22.07	0	2	0	Vag, non instr.	Spontaneous	34+6	O840	1	0	February	30	No	0	AF034	0	DT037	SN999	0	0	0	0	0	0	I494	0	0	0	0	0	0	0	0
	0	0	56001102	45.6	1	1102	4928	O756A	O260	O267	0	0	0	0	300	0	23.29	0	1	0	Vag, non instr.	Spontaneous	41+3	O800A	0	1	February	24	No	0	AF027	0	AF034	SN999	0	0	0	0	0	0	0	0	0	0	0	0	0	0	0
Mastitis	1	1	56001103	47.5	1	1103	4913	O756A	0	0	0	0	0	0	500	0	24.52	0	1	0	Vag, non instr.	Spontaneous	41+4	O800A	1	0	February	26	No	0	AF027	0	AF034	DT037	SK529	SN999	0	0	0	0	R509	O912	0	0	0	0	0	0	0
	0	0	56001104	30.4	1	1104	4956	O702C	0	0	0	0	0	0	600	0	25	1	1	0	Vag, non instr.	Spontaneous	41+3	O800A	0	1	February	30	No	0	AF027	0	AF034	SN999	0	0	0	0	0	0	D22-	0	0	0	0	0	0	0	0
	0	0	56001105	36.7	1	1105	4995	0	0	0	0	0	0	0	200	0	29.11	1	1	0	Vag, non instr.	Spontaneous	38+5	O800A	1	0	February	31	No	0	AF034	0	0	0	0	0	0	0	0	0	0	0	0	0	0	0	0	0	0
	0	0	56001106	48	1	1106	4930	O700	0	0	0	0	0	0	250	0	20.57	0	1	0	Vag, non instr.	Spontaneous	41+6	O800A	1	0	February	29	No	0	AF034	0	0	0	0	0	0	0	0	0	0	0	0	0	0	0	0	0	0
	0	0	56001108	32	1	1108	4961	O489	O611A	F320	0	0	0	0	500	0	29.04	1	1	0	Vag, non instr.	Induction	42+0	O800A	2	0	February	39	No	0	AF034	0	DT037	SN999	0	0	0	0	0	0	0	0	0	0	0	0	0	0	0
	0	0	56001107	42.5	1	1107	4882	O689	O489	O610A	O702C	O721B	O260	O990	1400	1	17.81	0	1	0	Vacuum	Induction	42+1	O814A	0	1	February	28	No	0	AF027	0	AF034	DR029	DT027	DT037	SN999	0	0	0	D50-	T784	J304P	0	0	0	0	0	0
	0	0	56001109	29.3	1	1109	4912	O714	O139	O992	E669	O260	0	0	700	0	30.5	2	1	0	Vag, non instr.	Spontaneous	41+1	O800A	0	1	February	34	No	0	AF034	0	AL007	DR026	0	0	0	0	0	0	J304P	Z760	0	0	0	0	0	0	0
	0	0	56001110	77.2	0	1110	5063	O689	O621	O714	O718	O992	E059	0	350	0	28.1	1	1	0	Vacuum	Spontaneous	37+6	O814W	0	1	February	32	No	0	AF034	0	DT037	0	0	0	0	0	0	0	0	0	0	0	0	0	0	0	0
	0	0	56001112	53.4	0	1112	4958	0	0	0	0	0	0	0	500	0	29.37	1	1	0	Vag, non instr.	Spontaneous	40+2	O800A	2	0	February	38	No	0	AF034	0	DR026	0	0	0	0	0	0	0	0	0	0	0	0	0	0	0	0
	0	0	56000072	46.7	1	72	2766	O714	0	0	0	0	0	0	150	0	21.6	0	1	0	Vag, non instr.	Spontaneous	40+1	O800A	1	0	February	29	No	0	AF034	0	0	0	0	0	0	0	0	0	0	0	0	0	0	0	0	0	0
	0	0	56001111	52	0	1111	4999	O714	0	0	0	0	0	0	150	0	21.6	0	1	0	Vag, non instr.	Spontaneous	40+1	O800A	1	0	February	31	No	0	AF034	0	0	0	0	0	0	0	0	0	R219	L721	0	0	0	0	0	0	0
	0	0	56000539	33.7	1	539	3809	O621	O701	0	0	0	0	0			26.85	1	1	0	Vacuum	Spontaneous	40+5	O814A	0	1	March	36	No	0	AF027	0	AF034	DT037	SN999	0	0	0	0	0	0	0	0	0	0	0	0	0	0
Breast abscess	1	1	56000541	26.9	1	541	3718	0	0	0	0	0	0	0	300	0	28.91	1	1	0	Vag, non instr.	Spontaneous	40+3	O800A	1	0	March	29	No	0	AF034	0	AF027	0	0	0	0	0	0	0	O91-	0	0	0	0	0	0	0	0
	0	0	56000540	88.4	0	540	3694	O689	O489	O621	O610A	O701	0	0	600	0	29.41	1	1	0	Vacuum	Induction	42+1	O814A	0	1	March	36	No	0	AF027	0	AF034	DA001	DT037	SN999	0	0	0	0	E03-	Z000	D51-	E63-P	J304P	O92-	D50-	0	0
	0	0	56000542	29.8	1	542	3688	O701	0	0	0	0	0	0	400	0	20.31	0	1	0	Vag, non instr.	Spontaneous	41+1	O800A	0	1	March	30	No	0	AF034	0	SN999	DT037	0	0	0	0	0	0	0	0	0	0	0	0	0	0	0
	0	0	56000543	43.1	1	543	3811	O701	0	0	0	0	0	0	300	0	19.12	0	1	0	Vag, non instr.	Spontaneous	37+6	O800A	1	0	March	31	No	0	AF034	0	0	0	0	0	0	0	0	0	0	0	0	0	0	0	0	0	0
	0	0	56000544	52.8	0	544	3806	O714	0	0	0	0	0	0	700	0	26.57	1	1	0	Vag, non instr.	Spontaneous	38+0	O800A	1	0	March	32	No	0	AF034	0	0	0	0	0	0	0	0	0	0	0	0	0	0	0	0	0	0
	0	0	56000545	29.6	1	545	3754	0	0	0	0	0	0	0	350	0	21.56	0	1	0	Vag, non instr.	Spontaneous	37+4	O800A	2	0	March	32	No	0	SN999	0	AF034	DT037	0	0	0	0	0	0	0	0	0	0	0	0	0	0	0
	0	0	56000547	74.8	0	547	3756	O701	Z918	0	0	0	0	0	200	0	23.55	0	1	0	Vag, non instr.	Spontaneous	41+4	O800A	1	0	March	32	No	0	AF027	0	AF034	DT037	SN999	0	0	0	0	0	0	0	0	0	0	0	0	0	0
	0	0	56000546	30	1	546	3776	O610A	O701	Z918	O260	O267	0	0	150	0	19.93	0	1	0	Vag, non instr.	Induction	40+0	O800A	1	0	March	36	No	0	AF027	0	AF034	DT037	SN999	0	0	0	0	0	0	0	0	0	0	0	0	0	0
	0	0	56000548	26.5	1	548	3773	O689	O756A	0	0	0	0	0	250	0	24.08	0	1	0	Vacuum	Spontaneous	39+6	O814A	0	1	March	36	No	0	AF034	0	DT037	SN999	0	0	0	0	0	0	0	0	0	0	0	0	0	0	0
	0	0	56000550	47.9	1	550	3738	0	0	0	0	0	0	0	400	0	20.68	0	1	0	Vag, non instr.	Spontaneous	41+6	O800A	2	0	March	41	No	0	AF034	0	0	0	0	0	0	0	0	0	0	0	0	0	0	0	0	0	0
	0	0	56000551	18.2	2	551	3769	O701	O993	F900B	0	0	0	0	350	0	17.65	0	1	0	Vag, non instr.	Spontaneous	39+2	O800A	0	1	March	23	1-9 cig/day	1	AF034	0	SN999	AF027	0	0	0	0	0	0	0	0	0	0	0	0	0	0	0
	0	0	56000552	22.9	2	552	3864	O601C	0	0	0	0	0	0	100	0	24.05	0	1	0	Vag, non instr.	Spontaneous	36+2	O800A	0	1	March	28	No	0	AF034	0	0	0	0	0	0	0	0	0	0	0	0	0	0	0	0	0	0
	0	0	56000549	18.2	2	549	3807	O714	O990	0	0	0	0	0	400	0	26.84	1	1	0	Vag, non instr.	Spontaneous	38+1	O800A	0	1	March	31	No	0	AF034	0	SN999	0	0	0	0	0	0	0	0	0	0	0	0	0	0	0	0
	0	0	56000553	19.6	2	553	3789	O366	O996	K519	0	0	0	0	750	0	23.76	0	1	0	Vag, non instr.	Spontaneous	41+0	O800A	2	0	March	30	No	0	AF034	0	0	0	0	0	0	0	0	0	0	0	0	0	0	0	0	0	0
sinuitis	1	0	56000554	29.1	1	554	3781	0	0	0	0	0	0	0	300	0	21.93	0	1	0	Vag, non instr.	Spontaneous	39+2	O800A	1	0	March	25	No	0	AF034	0	0	0	0	0	0	0	0	0	J01-	0	0	0	0	0	0	0	0
	0	0	56000555	23	2	555	3795	O701	O992	E669	0	0	0	0	300	0	31.48	2	1	0	Vag, non instr.	Spontaneous	39+0	O800A	0	1	March	28	No	0	AF034	0	SN999	AF027	DT037	0	0	0	0	0	0	0	0	0	0	0	0	0	0
	0	0	56000557	55.4	0	557	3775	O756A	0	0	0	0	0	0	200	0	20.4	0	1	0	Vag, non instr.	Spontaneous	40+3	O800A	0	1	March	30	No	0	AF034	0	0	0	0	0	0	0	0	0	0	0	0	0	0	0	0	0	0
	0	0	56000556	55.2	0	556	3778	0	0	0	0	0	0	0	700	0	22.34	0	1	0	Vag, non instr.	Spontaneous	40+3	O800A	0	1	March	31	No	0	AF027	0	AF034	DA001	DA018	DR026	DT037	SN999	0	0	0	0	0	0	0	0	0	0	0
	0	0	56000558	30.3	1	558	3771	O701	0	0	0	0	0	0	150	0	22.39	0	1	0	Vag, non instr.	Spontaneous	41+3	O800A	1	0	March	33	No	0	AF034	0	SN999	0	0	0	0	0	0	0	0	0	0	0	0	0	0	0	0
	0	0	56000560	26.3	1	560	3747	O701	O260	O366	0	0	0	0	200	0	22.83	0	1	0	Vag, non instr.	Spontaneous	39+4	O800A	1	0	March	35	No	0	AF034	0	DR026	SN999	0	0	0	0	0	0	0	0	0	0	0	0	0	0	0
	0	0	56000559	20.3	2	559	3803	O757	Z918	0	0	0	0	0	250	0	25.45	1	1	0	Vag, non instr.	Spontaneous	39+6	O800A	1	0	March	27	No	0	AF034	0	SN999	AL007	AF027	DT037	DR026	0	0	0	0	0	0	0	0	0	0	0	0
	0	0	56000561	66.3	0	561	3857	O714	0	0	0	0	0	0	550	0	25.36	1	1	0	Vag, non instr.	Spontaneous	39+1	O800A	3	0	March	35	No	0	AF034	0	0	0	0	0	0	0	0	0	0	0	0	0	0	0	0	0	0
	0	0	56000562	40.6	1	562	3780	O714	0	0	0	0	0	0	750	0	20.76	0	1	0	Vag, non instr.	Spontaneous	40+0	O800A	0	1	March	31	No	0	AF034	0	SN999	0	0	0	0	0	0	0	K64-	0	0	0	0	0	0	0	0
	0	0	56000563	21.6	2	563	3751	O621	O701	O720	O990	0	0	0	1400	1	26.32	1	1	0	Vacuum	Spontaneous	41+5	O814B	0	1	March	26	No	0	AF027	0	AF034	AL007	DT037	SK529	SN999	0	0	0	0	0	0	0	0	0	0	0	0
	0	0	56001302	46.4	1	1302	5400	O621	O701	O720	O990	0	0	0	1400	1	26.32	1	1	0	Vacuum	Spontaneous	41+5	O814B	0	1	March	27	No	0	AF027	0	AF034	AL007	DT037	SK529	SN999	0	0	0	M654	0	0	0	0	0	0	0	0
	0	0	56000564	55.8	0	564	3819	O721A	0	0	0	0	0	0	1100	1	18.85	0	1	0	Vag, non instr.	Spontaneous	38+6	O800A	1	0	March	31	No	0	AF034	0	DR026	0	0	0	0	0	0	0	0	0	0	0	0	0	0	0	0
	0	0	56000566	63.2	0	566	3715	O489	O611A	O993	G406	0	0	0	250	0	24.05	0	1	0	Vag, non instr.	Induction	42+0	O800A	1	0	March	34	No	0	AF034	0	AF027	DT037	0	0	0	0	0	0	Z017	0	0	0	0	0	0	0	0
	0	0	56000567	21.4	2	567	3810	0	0	0	0	0	0	0	200	0	17.76	0	1	0	Vag, non instr.	Spontaneous	37+5	O800A	0	1	March	36	No	0	AF034	0	SN999	0	0	0	0	0	0	0	0	0	0	0	0	0	0	0	0
URTI	1	0	56000565	55.7	0	565	3852	O690	O689	O300	O621	O701	O721A	0	3200	1	26.57	1	2	1	C section	Spontaneous	36+5	O848	0	1	March	30	No	0	AF034	0	DT037	SN999	0	0	0	0	0	0	J06-P	0	0	0	0	0	0	0	0
	0	0	56000568	28.8	1	568	3772	O701	O720	O990	0	0	0	0	2400	1	21.81	0	1	0	Vag, non instr.	Spontaneous	40+4	O800A	0	1	March	32	No	0	AF034	0	DA001	DT037	SN999	0	0	0	0	0	0	0	0	0	0	0	0	0	0
	0	0	56001364	68.4	0	1364	5561	O992	E669	O701	0	0	0	0	150	0	30.51	2	1	0	Vag, non instr.	Spontaneous	40+4	O800A	0	1	March	25	No	0	AF034	0	DT037	0	0	0	0	0	0	0	0	0	0	0	0	0	0	0	0
	0	0	56000569	46	1	569	3887	O700	0	0	0	0	0	0	400	0	23.41	0	1	0	Vag, non instr.	Spontaneous	37+2	O800A	0	1	March	29	No	0	AF034	0	0	0	0	0	0	0	0	0	T140A	0	0	0	0	0	0	0	0
	0	0	56000570	16.5	2	570	3766	O700	0	0	0	0	0	0	400	0	29.08	1	1	0	Vag, non instr.	Spontaneous	41+4	O800A	1	0	March	37	No	0	AF034	0	0	0	0	0	0	0	0	0	0	0	0	0	0	0	0	0	0
	0	0	56000571	36.9	1	571	3813	O140	O603C	O611A	0	0	0	0	500	0	22.68	0	1	0	Vag, non instr.	Induction	36+6	O800A	0	1	March	22	No	0	AF027	0	AF034	DT037	SN999	SK529	0	0	0	0	0	0	0	0	0	0	0	0	0
	0	0	56000574	16.9	2	574	3764	O700	0	0	0	0	0	0	200	0	23.05	0	1	0	Vag, non instr.	Spontaneous	41+2	O800A	2	0	March	36	No	0	AF034	0	0	0	0	0	0	0	0	0	0	0	0	0	0	0	0	0	0
URTI	1	0	56000575	29.8	1	575	4008	O990	0	0	0	0	0	0	200	0	22.03	0	1	0	Vag, non instr.	Spontaneous	39+5	O800A	1	0	March	30	No	0	AF034	0	0	0	0	0	0	0	0	0	J06-P	0	0	0	0	0	0	0	0
	0	0	56000572	44	1	572	3886	0	0	0	0	0	0	0	300	0	28.37	1	1	0	Vag, non instr.	Spontaneous	38+2	O800A	1	0	March	28	No	0	AF034	0	SK549	0	0	0	0	0	0	0	0	0	0	0	0	0	0	0	0
	0	0	56000576	58.1	0	576	3838	0	0	0	0	0	0	0			23.23	0	1	0	Vag, non instr.	Spontaneous	39+2	O800A	1	0	March	32	No	0	SN999	0	SK549	AF034	DR026	0	0	0	0	0	0	0	0	0	0	0	0	0	0
	0	0	56000573	25.9	1	573	3791	O489	O611A	O988A	0	0	0	0	250	0	24.32	0	1	0	Vag, non instr.	Induction	42+0	O800A	1	0	March	33	No	0	AF034	0	AF027	DT037	0	0	0	0	0	0	0	0	0	0	0	0	0	0	0
	0	0	56000577	39.2	1	577	3826	O700	O260	0	0	0	0	0	400	0	24.38	0	1	0	Vag, non instr.	Spontaneous	39+5	O800A	1	0	March	34	No	0	AF034	0	0	0	0	0	0	0	0	0	0	0	0	0	0	0	0	0	0
	0	0	56000578	34.5	1	578	3830	O689	O993	F329	0	0	0	0	550	0	20.79	0	1	1	C section	Spontaneous	41+3	O821	0	1	March	28	No	0	AF027	0	AF034	AL007	DT037	SN999	0	0	0	0	0	0	0	0	0	0	0	0	0
	0	0	56000579	56.6	0	579	3845	O365	0	0	0	0	0	0	600	0	20.99	0	1	0	Vag, non instr.	Spontaneous	39+1	O800A	0	1	March	30	No	0	AF034	0	0	0	0	0	0	0	0	0	0	0	0	0	0	0	0	0	0
	0	0	56000580	31.5	1	580	3889	0	0	0	0	0	0	0	300	0	28.05	1	1	0	Vag, non instr.	Spontaneous	37+6	O800A	0	1	March	31	No	0	AF034	0	SN999	DT037	0	0	0	0	0	0	0	0	0	0	0	0	0	0	0
	0	0	56000581	18.1	2	581	3794	O701	0	0	0	0	0	0	350	0	21.15	0	1	0	Vag, non instr.	Spontaneous	40+4	O800A	0	1	March	28	No	0	AF034	0	SN999	0	0	0	0	0	0	0	0	0	0	0	0	0	0	0	0
	0	0	56000582	36.8	1	582	3862	O714	0	0	0	0	0	0	300	0	29	1	1	0	Vag, non instr.	Spontaneous	40+6	O800A	2	0	March	33	No	0	AF034	0	0	0	0	0	0	0	0	0	0	0	0	0	0	0	0	0	0
	0	0	56000583	27.4	1	583	3814	O702D	0	0	0	0	0	0	400	0	23.44	0	1	0	Vag, non instr.	Spontaneous	41+2	O800A	0	1	March	31	No	0	AF034	0	SN999	0	0	0	0	0	0	0	0	0	0	0	0	0	0	0	0
	0	0	56000584	30.8	1	584	3800	O701	0	0	0	0	0	0	400	0	20.68	0	1	0	Vag, non instr.	Spontaneous	40+2	O800A	0	1	March	26	No	0	AF034	0	SN999	DT037	0	0	0	0	0	0	0	0	0	0	0	0	0	0	0
	0	0	56000585	23.6	2	585	3881	0	0	0	0	0	0	0	400	0	23.42	0	1	0	Vag, non instr.	Spontaneous	39+6	O800A	0	1	March	27	No	0	AF034	0	DT037	0	0	0	0	0	0	0	0	0	0	0	0	0	0	0	0
	0	0	56000587	26.5	1	587	3834	O701	0	0	0	0	0	0	800	0	25.24	1	1	0	Vag, non instr.	Spontaneous	40+0	O800A	0	1	March	27	No	0	AF034	0	SN999	DT037	0	0	0	0	0	0	0	0	0	0	0	0	0	0	0
	0	0	56000586	36.8	1	586	3796	O702E	O260	0	0	0	0	0	300	0	24.56	0	1	0	Vag, non instr.	Spontaneous	39+6	O800A	0	1	March	29	No	0	AF027	0	AF034	DA018	DT037	SN999	0	0	0	0	O722	0	0	0	0	0	0	0	0
	0	0	56000589	21.7	2	589	3870	O701	0	0	0	0	0	0	400	0	22.94	0	1	0	Vag, non instr.	Spontaneous	40+1	O800A	0	1	March	35	No	0	AF034	0	DT037	0	0	0	0	0	0	0	0	0	0	0	0	0	0	0	0
	0	0	56000588	29.9	1	588	3799	O689	O701	O992	E669	0	0	0	400	0	31.23	2	1	0	Vacuum	Spontaneous	41+0	O814A	0	1	March	25	No	0	AF027	0	AF034	DT037	SN999	0	0	0	0	0	0	0	0	0	0	0	0	0	0
	0	0	56000590	26.9	1	590	3818	O689	O140	O721A	O701	0	0	0	2000	1	23.08	0	1	0	Vacuum	Spontaneous	41+1	O814A	0	1	March	31	No	0	AF027	0	DT037	SN999	0	0	0	0	0	0	Z000	0	0	0	0	0	0	0	0
	0	0	56000592	59.8	0	592	3785	O489	0	0	0	0	0	0	150	0	26.56	1	1	0	Vag, non instr.	Spontaneous	42+0	O800A	2	0	March	34	No	0	AF034	0	0	0	0	0	0	0	0	0	0	0	0	0	0	0	0	0	0
cutaneous abscess	1	0	56000591	30.1	1	591	3878	O756A	E662	O992	F329	O993	0	0	350	0	35.64	2	1	0	Vag, non instr.	Induction	39+6	O800A	0	1	March	27	No	0	AF034	0	SN999	AF027	DT037	0	0	0	0	0	L29-P	L02-	0	0	0	0	0	0	0
	0	0	56001267	71.8	0	1267	5490	O611A	0	0	0	0	0	0	200	0	22.27	0	1	0	Vag, non instr.	Spontaneous	40+0	O800A	0	1	March	21	No	0	AF034	0	SN999	AF027	0	0	0	0	0	0	0	0	0	0	0	0	0	0	0
	0	0	56000593	30.5	1	593	3875	0	0	0	0	0	0	0	800	0	27.3	1	1	0	Vag, non instr.	Spontaneous	39+4	O800A	2	0	March	33	No	0	AF034	0	DT037	0	0	0	0	0	0	0	0	0	0	0	0	0	0	0	0
	0	0	56001114	62.1	0	1114	4040	O701	O239	0	0	0	0	0	250	0	19.38	0	1	0	Vag, non instr.	Spontaneous	39+4	O800A	0	1	March	24	No	0	AF034	0	DT037	0	0	0	0	0	0	0	0	0	0	0	0	0	0	0	0
	0	0	56001113	35.7	1	1113	4924	O489	O610A	O611A	0	0	0	0	500	0	23.66	0	1	0	Vag, non instr.	Spontaneous	42+1	O800A	1	0	March	32	No	0	AF034	0	AF027	DT027	0	0	0	0	0	0	0	0	0	0	0	0	0	0	0
	0	0	56001115	51.6	0	1115	4976	O718	0	0	0	0	0	0	500	0	28.31	1	1	0	Vag, non instr.	Spontaneous	40+3	O800A	1	0	March	31	No	0	AF034	0	DT037	SN999	0	0	0	0	0	0	0	0	0	0	0	0	0	0	0
	0	0	56001116	33.5	1	1116	4987	0	0	0	0	0	0	0	250	0	23.88	0	1	0	Vag, non instr.	Spontaneous	40+0	O800A	1	0	March	29	No	0	AF034	0	0	0	0	0	0	0	0	0	0	0	0	0	0	0	0	0	0
	0	0	56001117	45.7	1	1117	5074	O701	O601C	O365	0	0	0	0	300	0	23.31	0	1	0	Vag, non instr.	Spontaneous	36+4	O800A	0	1	March	26	No	0	AF034	0	SN999	0	0	0	0	0	0	0	Z03-	0	0	0	0	0	0	0	0
	0	0	56001118	45.2	1	1118	5047	O620	0	0	0	0	0	0	200	0	21.6	0	1	0	Vag, non instr.	Spontaneous	41+1	O800A	1	0	March	35	No	0	AF027	0	AF034	SN999	0	0	0	0	0	0	0	0	0	0	0	0	0	0	0
tonsillitis	1	0	56000073	35.5	1	73	2799	O714	O988A	0	0	0	0	0	450	0	19.93	0	1	0	Vag, non instr.	Spontaneous	39+1	O800A	1	0	March	32	No	0	AF034	0	SK549	0	0	0	0	0	0	0	J03-	F439P	0	0	0	0	0	0	0
	0	0	56001120	19.7	2	1120	4942	O489	O757	O908	O611A	O992	E669	O342	350	0	31.82	2	1	0	Vag, non instr.	Spontaneous	42+0	O800A	1	0	March	28	No	0	SN999	0	AF034	AF027	0	0	0	0	0	0	0	0	0	0	0	0	0	0	0
	0	0	56001121	41.4	1	1121	5004	O992	E669	0	0	0	0	0	400	0	33.22	2	1	0	Vag, non instr.	Spontaneous	41+2	O800A	1	0	March	28	No	0	AF034	0	0	0	0	0	0	0	0	0	N63-	0	0	0	0	0	0	0	0
	0	0	56001119	43	1	1119	5035	O620	O756B	O701	O610A	O267	O268G	0	400	0	21.45	0	1	0	Vag, non instr.	Induction	38+6	O800A	1	0	March	27	No	0	AF027	0	AF034	AL007	DT037	DT027	SN999	0	0	0	0	0	0	0	0	0	0	0	0
	0	0	56001122	17.9	2	1122	5027	Z918	O611A	O267	0	0	0	0	200	0	28.77	1	1	0	Vag, non instr.	Induction	38+3	O800A	2	0	March	29	No	0	AF034	0	DT037	SN999	AF027	SK549	0	0	0	0	0	0	0	0	0	0	0	0	0
	0	0	56001123	42.2	1	1123	4985	O990	0	0	0	0	0	0	600	0	21.8	0	1	0	Vag, non instr.	Spontaneous	40+1	O800A	2	0	March	33	No	0	AF034	0	0	0	0	0	0	0	0	0	0	0	0	0	0	0	0	0	0
	0	0	56001124	40.2	1	1124	5009	O621	0	0	0	0	0	0	300	0	26.01	1	1	0	Vag, non instr.	Spontaneous	39+6	O800A	0	1	March	34	No	0	AF034	0	DT037	SN999	0	0	0	0	0	0	E039	0	0	0	0	0	0	0	0
	0	0	56001125	30.7	1	1125	5008	0	0	0	0	0	0	0	150	0	21.11	0	1	0	Vag, non instr.	Spontaneous	39+3	O800A	0	1	March	27	No	0	AF034	0	0	0	0	0	0	0	0	0	0	0	0	0	0	0	0	0	0
	0	0	56001127	24.4	2	1127	5021	O689	0	0	0	0	0	0	250	0	24.08	0	1	0	Vacuum	Spontaneous	40+0	O814A	1	0	March	30	No	0	AF034	0	0	0	0	0	0	0	0	0	0	0	0	0	0	0	0	0	0
	0	0	56001126	20.2	2	1126	5055	O756A	O701	O992	E039	0	0	0	500	0	22.3	0	1	0	Vag, non instr.	Spontaneous	37+4	O800A	1	0	March	34	No	0	AF034	0	SN999	0	0	0	0	0	0	0	0	0	0	0	0	0	0	0	0
	0	0	56001129	31.3	1	1129	5014	O611A	D685A	0	0	0	0	0	300	0	18.81	0	1	0	Vag, non instr.	Spontaneous	40+5	O800A	1	0	March	32	No	0	AF034	0	0	0	0	0	0	0	0	0	Z392	0	0	0	0	0	0	0	0
	0	0	56001130	30	1	1130	4986	O757	O990	0	0	0	0	0	200	0	20.89	0	1	0	Vag, non instr.	Spontaneous	41+0	O800A	2	0	March	32	No	0	AF034	0	SN999	0	0	0	0	0	0	0	0	0	0	0	0	0	0	0	0
	0	0	56001128	34.7	1	1128	4992	O689	O642	O489	O610A	O992	E669	0	900	0	31.62	2	1	1	C section	Induction	42+1	O821	0	1	March	29	No	0	AF027	0	AF034	AL007	DT027	DT037	SN999	0	0	0	0	0	0	0	0	0	0	0	0
	0	0	56001131	16.8	2	1131	5091	O300	O701	O611A	0	0	0	0	900	0	23.53	0	2	0	Vag, non instr.	Induction	38+0	O840	2	0	March	37	No	0	AF027	0	AF034	DT037	0	0	0	0	0	0	0	0	0	0	0	0	0	0	0
	0	0	56001132	38.4	1	1132	4972	O701	O611A	0	0	0	0	0	500	0	19.17	0	1	0	Vag, non instr.	Spontaneous	40+0	O800A	0	1	March	29	No	0	AF034	0	DT037	DA001	AF027	0	0	0	0	0	Z017	0	0	0	0	0	0	0	0
	0	0	56000193	96.3	0	193	2997	O701	F900B	O611A	0	0	0	0	500	0	19.93	0	1	0	Vag, non instr.	Spontaneous	41+1	O800A	1	0	March	28	No	0	DT037	0	AF027	AF034	SK529	0	0	0	0	0	0	0	0	0	0	0	0	0	0
	0	0	56001133	58.4	0	1133	4990	O621	0	0	0	0	0	0	250	0	24.11	0	1	0	Vag, non instr.	Spontaneous	40+4	O800A	0	1	March	21	No	0	AF034	0	SN999	DT037	0	0	0	0	0	0	0	0	0	0	0	0	0	0	0
HSV-tonsillitis	1	0	56001134	51.4	0	1134	5025	O611A	0	0	0	0	0	0	300	0	19.93	0	1	0	Vag, non instr.	Spontaneous	41+4	O800A	2	0	March	36	No	0	AF034	0	DR026	0	0	0	0	0	0	0	B002	0	0	0	0	0	0	0	0
	0	0	56001135	41.9	1	1135	5032	O714	O267	0	0	0	0	0	450	0	26.5	1	1	0	Vag, non instr.	Spontaneous	38+1	O800A	0	1	March	34	No	0	AF034	0	0	0	0	0	0	0	0	0	0	0	0	0	0	0	0	0	0
	0	0	56001137	34.3	1	1137	4966	O701	0	0	0	0	0	0	350	0	22.66	0	1	0	Vag, non instr.	Spontaneous	41+3	O800A	1	0	March	35	No	0	AF034	0	DT037	0	0	0	0	0	0	0	0	0	0	0	0	0	0	0	0
	0	0	56001136	46.4	1	1136	5019	O701	0	0	0	0	0	0	300	0	21.23	0	1	0	Vag, non instr.	Spontaneous	39+4	O800A	0	1	March	27	No	0	AF034	0	AF027	DT037	SN999	0	0	0	0	0	0	0	0	0	0	0	0	0	0
	0	0	56001138	17.4	2	1138	5090	O757	O720	O756A	O990	O703	0	0	2000	1	23.2	0	1	0	Vag, non instr.	Spontaneous	39+1	O800A	2	0	March	35	No	0	AF027	0	AF034	AL007	DR029	DT037	SN999	0	0	0	0	0	0	0	0	0	0	0	0
	0	0	56001140	34	1	1140	5012	O611A	0	0	0	0	0	0	300	0	22.11	0	1	0	Vag, non instr.	Spontaneous	39+3	O800A	1	0	March	30	No	0	AF034	0	SN999	0	0	0	0	0	0	0	0	0	0	0	0	0	0	0	0
endometritis	1	1	56001139	38	1	1139	5057	O621	O721A	O701	O990	O267	0	0	1250	1	29.43	1	1	0	Vag, non instr.	Spontaneous	41+1	O800A	0	1	March	26	No	0	AF034	0	DR029	DT037	SN999	0	0	0	0	0	R539	R429	z719	O859	M549	0	0	0	0
	0	0	56001141	55.1	0	1141	5040	O701	Z918	0	0	0	0	0	300	0	22.79	0	1	0	Vag, non instr.	Spontaneous	40+3	O800A	0	1	March	28	No	0	AF034	0	SN999	0	0	0	0	0	0	0	F321	L309P	Z760	0	0	0	0	0	0
foot fungal inf	0	0	56001142	34.4	1	1142	5037	O701	0	0	0	0	0	0	300	0	25.94	1	1	0	Vag, non instr.	Spontaneous	41+1	O800A	0	1	March	26	No	0	AF034	0	AF027	SN999	DT037	0	0	0	0	0	Z017	B359B	0	0	0	0	0	0	0
	0	0	56001143	43.7	1	1143	5075	O714	O990	0	0	0	0	0	950	0	24.18	0	1	0	Vag, non instr.	Spontaneous	38+5	O800B	0	1	March	32	No	0	AF034	0	SN999	0	0	0	0	0	0	0	F33-	0	0	0	0	0	0	0	0
	0	0	56001144	83.3	0	1144	4993	O689	O701	O992	E669	O267	0	0	450	0	32.68	2	1	0	Vacuum	Spontaneous	41+4	O814A	0	1	March	23	No	0	AF034	0	DT037	0	0	0	0	0	0	0	0	0	0	0	0	0	0	0	0
	0	0	56001148	30.4	1	1148	5048	O714	0	0	0	0	0	0	400	0	20.74	0	1	0	Vag, non instr.	Spontaneous	40+1	O800A	0	1	March	25	No	0	AF034	0	SN999	AF027	DT037	0	0	0	0	0	0	0	0	0	0	0	0	0	0
	0	0	56000360	42.6	1	360	3338	0	0	0	0	0	0	0	200	0	25.19	1	1	0	Vag, non instr.	Spontaneous	40+5	O800A	1	0	March	27	No	0	AF034	0	SN999	0	0	0	0	0	0	0	0	0	0	0	0	0	0	0	0
	0	0	56001149	34.2	1	1149	5061	0	0	0	0	0	0	0	200	0	25.19	1	1	0	Vag, non instr.	Spontaneous	40+5	O800A	1	0	March	29	No	0	AF034	0	SN999	0	0	0	0	0	0	0	0	0	0	0	0	0	0	0	0
	0	0	56001147	31.8	1	1147	4994	O620	O701	Z359	O993	G409	O992	E669	250	0	30.43	2	1	0	Vag, non instr.	Spontaneous	41+5	O800A	0	1	March	19	No	0	AF034	0	AF027	DT037	SN999	0	0	0	0	0	0	0	0	0	0	0	0	0	0
	0	0	56001150	64.6	0	1150	5079	O718	0	0	0	0	0	0	400	0	18.95	0	1	0	Vag, non instr.	Spontaneous	40+3	O800A	1	0	March	31	No	0	AF034	0	0	0	0	0	0	0	0	0	0	0	0	0	0	0	0	0	0
	0	0	56001288	60.4	0	1288	5412	O702B	O260	0	0	0	0	0	300	0	25.08	1	1	0	Vag, non instr.	Spontaneous	38+2	O800A	0	1	April	27	No	0	DT016	0	0	0	0	0	0	0	0	0	0	0	0	0	0	0	0	0	0
	0	0	56000001	37.9	1	1	2542	O701	0	0	0	0	0	0	500	0	22.49	0	1	0	Vag, non instr.	Spontaneous	40+6	O800A	0	1	April	25	No	0	AF034	0	DT016	0	0	0	0	0	0	0	0	0	0	0	0	0	0	0	0
	0	0	56000002	27.5	1	2	2530	O611A	O489	0	0	0	0	0	400	0	26.6	1	1	0	Vag, non instr.	Induction	42+0	O800A	1	0	April	27	No	0	AF034	0	AF027	DT016	0	0	0	0	0	0	0	0	0	0	0	0	0	0	0
	0	0	56000003	70.9	0	3	2546	O721A	O990	Z358	0	0	0	0	1500	1	25.68	1	1	0	Vag, non instr.	Spontaneous	40+0	O800A	1	0	April	32	No	0	AF034	0	DT016	0	0	0	0	0	0	0	0	0	0	0	0	0	0	0	0
	0	0	56000005	31.5	1	5	2615	0	0	0	0	0	0	0	250	0	25.55	1	1	0	Vag, non instr.	Spontaneous	39+2	O800A	1	0	April	34	No	0	AF034	0	0	0	0	0	0	0	0	0	0	0	0	0	0	0	0	0	0
	0	0	56000004	14.3	2	4	2565	O992	E669	Z518	0	0	0	0	300	0	30.12	2	1	0	Vag, non instr.	Spontaneous	40+5	O800A	2	0	April	36	No	0	AF034	0	SN999	DT016	0	0	0	0	0	0	0	0	0	0	0	0	0	0	0
URTI	1	0	56000007	43.1	1	7	2636	O756B	O610A	O267	0	0	0	0	300	0	20.92	0	1	0	Vag, non instr.	Induction	37+6	O800A	2	0	April	35	No	0	AF027	0	AF034	DT016	0	0	0	0	0	0	J06-P	0	0	0	0	0	0	0	0
	0	0	56000006	32.7	1	6	2532	O756B	O610A	O720	O990	O992	E669	0	950	0	28.37	1	1	0	Vag, non instr.	Induction	41+5	O800A	3	0	April	36	No	0	AF034	0	DT016	0	0	0	0	0	0	0	0	0	0	0	0	0	0	0	0
	0	0	56000010	34.2	1	10	2568	O701	0	0	0	0	0	0			21.63	0	1	0	Vag, non instr.	Spontaneous	40+2	O800A	1	0	April	28	No	0	AF034	0	0	0	0	0	0	0	0	0	K430	0	0	0	0	0	0	0	0
	0	0	56000011	31.9	1	11	2584	O701	0	0	0	0	0	0	400	0	22.84	0	1	0	Vag, non instr.	Spontaneous	40+1	O800A	1	0	April	30	No	0	AF034	0	0	0	0	0	0	0	0	0	0	0	0	0	0	0	0	0	0
	0	0	56000009	32.9	1	9	2570	O701	0	0	0	0	0	0	500	0	27.72	1	1	0	Vag, non instr.	Spontaneous	40+4	O800A	0	1	April	27	No	0	AF034	0	DA018	0	0	0	0	0	0	0	D48-	R53-	0	0	0	0	0	0	0
	0	0	56000008	33	1	8	2561	O665	O689	O489	O678	O711	O721B	O715	4550	1	23.05	0	1	1	C section	Induction	42+0	O821	1	0	April	32	No	0	AF027	0	AF034	AL007	DR029	DR036	DR038	DT016	SN999	0	0	0	0	0	0	0	0	0	0
	0	0	56000012	33.2	1	12	2602	O701	0	0	0	0	0	0	500	0	25.65	1	1	0	Vag, non instr.	Spontaneous	40+5	O800A	1	0	April	39	No	0	SN999	0	AF034	0	0	0	0	0	0	0	0	0	0	0	0	0	0	0	0
	0	0	56000013	12.9	2	13	2599	0	0	0	0	0	0	0	350	0	18.93	0	1	0	Vag, non instr.	Spontaneous	40+4	O800A	1	0	April	31	No	0	SN999	0	AF034	0	0	0	0	0	0	0	0	0	0	0	0	0	0	0	0
	0	0	56000014	19.8	2	14	2567	O702A	0	0	0	0	0	0	300	0	24.06	0	1	0	Vag, non instr.	Spontaneous	40+3	O800A	1	0	April	33	No	0	AF034	0	0	0	0	0	0	0	0	0	U999	O722	Z269	D229X	Z089C	0	0	0	0
	0	0	56000015	16.1	2	15	2571	O701	Z658	0	0	0	0	0	400	0	23.19	0	1	0	Vag, non instr.	Spontaneous	40+1	O800A	1	0	April	25	No	0	AF034	0	ZV020	0	0	0	0	0	0	0	W2201	S925	0	0	0	0	0	0	0
	0	0	56000016	9	2	16	2614	O702A	O757	0	0	0	0	0			25.1	1	1	0	Vag, non instr.	Spontaneous	40+0	O800A	1	0	April	38	No	0	AF034	0	DT016	0	0	0	0	0	0	0	0	0	0	0	0	0	0	0	0
conjunktivitis	0	0	56000018	30.3	1	18	2646	O701	O992	E669	0	0	0	0	350	0	34.57	2	1	0	Vag, non instr.	Spontaneous	39+4	O800A	1	0	April	36	No	0	SN999	0	AF034	AF027	0	0	0	0	0	0	H109P	0	0	0	0	0	0	0	0
	0	0	56000017	33.7	1	17	2566	O701	0	0	0	0	0	0	350	0	24.11	0	1	0	Vag, non instr.	Spontaneous	41+0	O800A	0	1	April	24	No	0	AF034	0	SN999	DT016	0	0	0	0	0	0	0	0	0	0	0	0	0	0	0
	0	0	56000019	45.4	1	19	2616	O714	0	0	0	0	0	0	400	0	19.17	0	1	0	Vag, non instr.	Spontaneous	41+2	O800A	1	0	April	31	No	0	DR026	0	0	0	0	0	0	0	0	0	0	0	0	0	0	0	0	0	0
	0	0	56000020	19	2	20	2622	O756A	0	0	0	0	0	0	150	0	20.45	0	1	0	Vag, non instr.	Spontaneous	39+5	O800A	2	0	April	34	No	0	AF034	0	0	0	0	0	0	0	0	0	0	0	0	0	0	0	0	0	0
	0	0	56000021	21.5	2	21	2641	O701	0	0	0	0	0	0	300	0	25.09	1	1	0	Vag, non instr.	Spontaneous	40+4	O800A	0	1	April	33	No	0	AF034	0	DA018	DT016	0	0	0	0	0	0	0	0	0	0	0	0	0	0	0
	0	0	56000022	21.1	2	22	2645	O610A	O267	Z918	0	0	0	0	300	0	25	1	1	0	Vag, non instr.	Induction	40+0	O800A	2	0	April	29	No	0	AF034	0	DT016	AF027	SN999	DT027	0	0	0	0	0	0	0	0	0	0	0	0	0
	0	0	56000911	51.8	0	911	4557	O701	O992	E669	0	0	0	0	400	0	31.25	2	1	0	Vag, non instr.	Spontaneous	41+5	O800A	0	1	April	33	No	0	AF034	0	0	0	0	0	0	0	0	0	0	0	0	0	0	0	0	0	0
	0	0	56000023	73.1	0	23	2668	O631	O702A	O757	Z918	0	0	0	400	0	19.2	0	1	0	Vacuum	Induction	39+2	O814A	1	0	April	34	No	0	AF034	0	AL007	AF027	SN999	DT016	0	0	0	0	0	0	0	0	0	0	0	0	0
tonsillitis	1	0	56001357	52.6	0	1357	5532	O701	0	0	0	0	0	0	450	0	21.37	0	1	0	Vag, non instr.	Spontaneous	40+4	O800A	0	1	April	33	No	0	AF034	0	SN999	0	0	0	0	0	0	0	J039	0	0	0	0	0	0	0	0
	0	0	56000024	28.2	1	24	2583	O701	0	0	0	0	0	0	300	0	23.33	0	1	0	Vag, non instr.	Spontaneous	41+6	O800A	1	0	April	30	No	0	AF034	0	AF027	DT016	0	0	0	0	0	0	Z719	0	0	0	0	0	0	0	0
	0	0	56000025	37.3	1	25	2652	0	0	0	0	0	0	0	400	0	25.56	1	1	0	Vag, non instr.	Spontaneous	39+3	O800A	1	0	April	23	No	0	AF034	0	DR026	0	0	0	0	0	0	0	0	0	0	0	0	0	0	0	0
	0	0	56000026	16.7	2	26	2672	O701	E669	O992	0	0	0	0	300	0	33.97	2	1	0	Vag, non instr.	Spontaneous	38+0	O800A	1	0	April	31	No	0	AF034	0	0	0	0	0	0	0	0	0	R20-	R51-	R202	G439	0	0	0	0	0
	0	0	56000027	37	1	27	2660	0	0	0	0	0	0	0	300	0	19.14	0	1	0	Vag, non instr.	Spontaneous	40+3	O800A	1	0	April	32	No	0	AF034	0	0	0	0	0	0	0	0	0	0	0	0	0	0	0	0	0	0
	0	0	56000028	30.4	1	28	2601	O714	0	0	0	0	0	0	550	0	21.24	0	1	0	Vag, non instr.	Spontaneous	40+3	O800A	0	1	April	27	No	0	AF034	0	0	0	0	0	0	0	0	0	0	0	0	0	0	0	0	0	0
	0	0	56000030	19.5	2	30	2640	0	0	0	0	0	0	0	400	0	20.74	0	1	0	Vag, non instr.	Spontaneous	40+5	O800A	2	0	April	41	No	0	AF034	0	DA018	SK529	0	0	0	0	0	0	R30-	0	0	0	0	0	0	0	0
	0	0	56000029	40.5	1	29	2603	0	0	0	0	0	0	0	200	0	24.39	0	1	0	Vag, non instr.	Spontaneous	39+5	O800A	0	1	April	32	No	0	SN999	0	AF034	DT016	0	0	0	0	0	0	0	0	0	0	0	0	0	0	0
	0	0	56000031	29.4	1	31	2649	O701	0	0	0	0	0	0	350	0	20.31	0	1	0	Vag, non instr.	Spontaneous	40+1	O800A	0	1	April	32	No	0	DT016	0	0	0	0	0	0	0	0	0	0	0	0	0	0	0	0	0	0
	0	0	56000032	48.6	1	32	2651	O702A	0	0	0	0	0	0	350	0	17.79	0	1	0	Vag, non instr.	Spontaneous	39+4	O800A	0	1	April	35	No	0	AF034	0	DT016	SN999	0	0	0	0	0	0	0	0	0	0	0	0	0	0	0
	0	0	56001387	33.1	1	1387	5609	Z918	O993	O701	0	0	0	0	300	0	19.86	0	1	0	Vag, non instr.	Spontaneous	38+1	O800A	0	1	April	25	No	0	AF034	0	SN999	DT016	0	0	0	0	0	0	F508	F539	N649	0	0	0	0	0	0
	0	0	56000033	28	1	33	2642	O990	O991	D680	0	0	0	0	150	0	21.28	0	1	0	Vag, non instr.	Spontaneous	40+3	O800B	2	0	April	35	No	0	AF034	0	SK549	DR026	DT016	0	0	0	0	0	0	0	0	0	0	0	0	0	0
	0	0	56000035	24.1	2	35	2638	O267	0	0	0	0	0	0			23.05	0	1	0	Vag, non instr.	Spontaneous	41+4	O800A	1	0	April	27	No	0	AF034	0	0	0	0	0	0	0	0	0	0	0	0	0	0	0	0	0	0
	0	0	56000036	19.4	2	36	2632	O701	0	0	0	0	0	0	550	0	23.65	0	1	0	Vag, non instr.	Spontaneous	41+6	O800A	0	1	April	32	No	0	AF034	0	0	0	0	0	0	0	0	0	M654	0	0	0	0	0	0	0	0
	0	0	56000594	17.6	2	594	3905	O689	O701	O757	O365	0	0	0	300	0	19.08	0	1	0	Vacuum	Spontaneous	41+4	O814A	1	0	April	27	No	0	SN999	0	AF034	DT037	0	0	0	0	0	0	0	0	0	0	0	0	0	0	0
	0	0	56000595	19.1	2	595	3925	O611A	0	0	0	0	0	0	300	0	22.44	0	1	0	Vag, non instr.	Spontaneous	39+0	O800A	0	1	April	20	No	0	AF034	0	SN999	0	0	0	0	0	0	0	0	0	0	0	0	0	0	0	0
endometritis	1	1	56000596	28.3	1	596	3892	O365	O720	O611A	O990	0	0	0	1300	1	21.68	0	1	0	Vag, non instr.	Induction	39+4	O800A	0	1	April	31	No	0	AF034	0	DA021	DT037	0	0	0	0	0	0	B99-	R50-	D64-P	Z719	O990	O717	O859	O722	0
	0	0	56000597	43.7	1	597	3871	O701	O988A	0	0	0	0	0	900	0	20.68	0	1	0	Vag, non instr.	Spontaneous	40+3	O800A	1	0	April	34	No	0	AF034	0	DR026	0	0	0	0	0	0	0	0	0	0	0	0	0	0	0	0
	0	0	56000598	29.4	1	598	3860	0	0	0	0	0	0	0	450	0	22.06	0	1	0	Vag, non instr.	Spontaneous	39+4	O800A	1	0	April	33	No	0	AF034	0	SN999	SK549	0	0	0	0	0	0	0	0	0	0	0	0	0	0	0
	0	0	56000600	18.8	2	600	3911	O988A	O992	E039	N809	0	0	0	250	0	26.77	1	1	0	Vag, non instr.	Induction	38+6	O800A	1	0	April	32	No	0	AF027	0	0	0	0	0	0	0	0	0	N809	Z739	G540	E03-	J304	H101	Z760	0	0
	0	0	56000599	47.3	1	599	3493	O420	O601C	O260	O267	Z351	K580	O996			25.87	1	1	0	Vag, non instr.	Spontaneous	36+5	O800A	0	1	April	30	No	0	AF034	0	DR026	DT016	SN999	0	0	0	0	0	Z719P	R239P	M791	0	0	0	0	0	0
	0	0	56000601	36.1	1	601	3874	O757	O992	E039	0	0	0	0	350	0	26.47	1	1	0	Vag, non instr.	Spontaneous	41+2	O800A	2	0	April	31	No	0	AF034	0	AF027	SN999	AL007	DT037	0	0	0	0	M546	E03-	0	0	0	0	0	0	0
tonsillitis	1	0	56000602	26.4	1	602	3865	0	0	0	0	0	0	0	600	0	21.57	0	1	0	Vag, non instr.	Spontaneous	38+6	O800A	1	0	April	25	No	0	AF034	0	0	0	0	0	0	0	0	0	J03-	0	0	0	0	0	0	0	0
	0	0	56000603	48.3	1	603	3836	0	0	0	0	0	0	0	250	0	23.31	0	1	0	Vag, non instr.	Spontaneous	41+0	O800A	1	0	April	32	No	0	AF034	0	DT037	AL007	AF027	0	0	0	0	0	Z719	0	0	0	0	0	0	0	0
	0	0	56000605	31.6	1	605	3910	0	0	0	0	0	0	0	300	0	23.17	0	1	0	Vag, non instr.	Spontaneous	40+1	O800A	1	0	April	29	No	0	AF034	0	SN999	0	0	0	0	0	0	0	0	0	0	0	0	0	0	0	0
	0	0	56000604	36	1	604	3888	O701	O348D	0	0	0	0	0	500	0	23.66	0	1	0	Vag, non instr.	Spontaneous	40+5	O800A	1	0	April	34	No	0	AF034	0	SK529	SN999	0	0	0	0	0	0	M544	R22-	Z711	0	0	0	0	0	0
	0	0	56000607	49.3	1	607	3846	O714	O757	0	0	0	0	0	300	0	19.68	0	1	0	Vag, non instr.	Spontaneous	40+5	O800A	2	0	April	31	No	0	AF034	0	0	0	0	0	0	0	0	0	0	0	0	0	0	0	0	0	0
	0	0	56000606	43.6	1	606	3990	O714	0	0	0	0	0	0	400	0	22.4	0	1	0	Vag, non instr.	Spontaneous	41+3	O800A	1	0	April	32	No	0	AF034	0	0	0	0	0	0	0	0	0	0	0	0	0	0	0	0	0	0
	0	0	56000608	35.6	1	608	3837	O489	O611A	0	0	0	0	0	300	0	21.94	0	1	0	Vag, non instr.	Induction	42+1	O800A	1	0	April	35	No	0	AF034	0	AF027	SN999	DT037	0	0	0	0	0	0	0	0	0	0	0	0	0	0
	0	0	56000610	29.9	1	610	3848	O701	0	0	0	0	0	0	300	0	21.73	0	1	0	Vag, non instr.	Spontaneous	40+6	O800A	2	0	April	34	No	0	AF034	0	0	0	0	0	0	0	0	0	0	0	0	0	0	0	0	0	0
	0	0	56000611	20.6	2	611	3824	O689	O489	O611B	0	0	0	0	500	0	25.53	1	1	1	C section	Induction	42+0	O821	1	0	April	37	No	0	AF034	0	AL007	DT037	0	0	0	0	0	0	0	0	0	0	0	0	0	0	0
myringitis	1	0	56000609	52.9	0	609	3863	O756A	Z918	0	0	0	0	0	250	0	21.74	0	1	0	Vag, non instr.	Spontaneous	40+4	O800A	0	1	April	29	No	0	AF034	0	AF027	DT037	DT016	0	0	0	0	0	H73-	0	0	0	0	0	0	0	0
	0	0	56000612	52.8	0	612	3798	O714	0	0	0	0	0	0	300	0	22.78	0	1	0	Vag, non instr.	Spontaneous	40+6	O800A	0	1	April	30	No	0	AF034	0	DA018	SN999	DT037	0	0	0	0	0	0	0	0	0	0	0	0	0	0
	0	0	56000613	37.6	1	613	3900	O621	O720	O701	O990	0	0	0	1600	1	20.79	0	1	0	Vacuum	Spontaneous	39+0	O814A	0	1	April	31	No	0	AF034	0	DT037	0	0	0	0	0	0	0	F439P	Z719P	0	0	0	0	0	0	0
	0	0	56000617	29.2	1	617	3787	O714	O489	O260	O983	0	0	0	400	0	21.62	0	1	0	Vag, non instr.	Spontaneous	42+0	O800B	0	1	April	24	No	0	AF034	0	SN999	DT037	SK549	0	0	0	0	0	0	0	0	0	0	0	0	0	0
UTI	1	1	56000615	23	2	615	3931	O231	0	0	0	0	0	0	400	0	24.75	0	1	0	Vag, non instr.	Spontaneous	39+2	O800A	2	0	April	37	No	0	AF034	0	DR026	0	0	0	0	0	0	0	O862	O222	Z921	0	0	0	0	0	0
	0	0	56000614	37.5	1	614	3849	O621	O701	O993	F419	0	0	0	400	0	20.79	0	1	0	Vacuum	Spontaneous	41+0	O814A	0	1	April	35	No	0	AF034	0	DT037	SN999	0	0	0	0	0	0	M654	0	0	0	0	0	0	0	0
	0	0	56000618	33.5	1	618	3896	O730	O700	0	0	0	0	0	400	0	19.37	0	1	0	Vag, non instr.	Spontaneous	40+5	O800A	1	0	April	34	No	0	AF034	0	0	0	0	0	0	0	0	0	0	0	0	0	0	0	0	0	0
tonsillitis	1	0	56000619	21.5	2	619	3844	O689	Z918	O610B	O342	O622	0	0	200	0	27.94	1	1	1	C section	Induction	41+0	O821	1	0	April	33	No	0	AF027	0	AF034	DT037	0	0	0	0	0	0	J03-	0	0	0	0	0	0	0	0
	0	0	56000621	112	0	621	3920	O701	O992	E669	E039	0	0	0	300	0	34.27	2	1	0	Vag, non instr.	Spontaneous	39+6	O800A	1	0	April	37	No	0	AF034	0	0	0	0	0	0	0	0	0	0	0	0	0	0	0	0	0	0
	0	0	56000620	27.5	1	620	3907	O620	O992	E669	Z918	O342	0	0	700	0	31.54	2	1	1	C section	Spontaneous	40+3	O821	0	1	April	32	No	0	AF027	0	AL007	DT037	SK549	SN999	0	0	0	0	Z719	F442	0	0	0	0	0	0	0
	0	0	56000622	14	2	622	3868	O703	O489	O611A	0	0	0	0	600	0	21.15	0	1	0	Vag, non instr.	Induction	42+0	O800A	0	1	April	32	No	0	AF034	0	DT037	AF027	0	0	0	0	0	0	0	0	0	0	0	0	0	0	0
	0	0	56000616	36.3	1	616	3998	O300A	O611A	O757	O701	0	0	0	500	0	22.73	0	2	0	Vag, non instr.	Induction	37+6	O840	1	0	April	30	No	0	AF034	0	DT037	SN999	0	0	0	0	0	0	0	0	0	0	0	0	0	0	0
	0	0	56000624	28.2	1	624	3894	O992	E669	0	0	0	0	0	150	0	31.42	2	1	0	Vag, non instr.	Spontaneous	41+0	O800A	1	0	April	36	No	0	AF034	0	DT037	SN999	0	0	0	0	0	0	0	0	0	0	0	0	0	0	0
	0	0	56000625	37.5	1	625	3966	O601C	O420	Z918	0	0	0	0	400	0	25	1	1	0	Vag, non instr.	Spontaneous	36+4	O800A	0	1	April	23	No	0	DR026	0	DT037	SN999	0	0	0	0	0	0	N12-P	0	0	0	0	0	0	0	0
	0	0	56001366	40.2	1	1366	5612	O601C	O420	Z918	0	0	0	0	400	0	25	1	1	0	Vag, non instr.	Spontaneous	36+4	O800A	0	1	April	24	No	0	DR026	0	DT037	SN999	0	0	0	0	0	0	0	0	0	0	0	0	0	0	0
	0	0	56000623	29.8	1	623	3944	O756A	O701	Z918	0	0	0	0	500	0	25.36	1	1	0	Vag, non instr.	Spontaneous	40+2	O800A	0	1	April	33	No	0	AF027	0	AF034	DT037	SN999	0	0	0	0	0	0	0	0	0	0	0	0	0	0
	0	0	56000628	53.6	0	628	3908	O244A	O992	E039	0	0	0	0	400	0	26.88	1	1	0	Vag, non instr.	Spontaneous	41+4	O800A	2	0	April	34	No	0	AF034	0	SK549	0	0	0	0	0	0	0	M511K	Z760	R739	E039	0	0	0	0	0
	0	0	56000626	26.1	1	626	3985	O721A	O990	0	0	0	0	0	2000	1	26.77	1	1	0	Vag, non instr.	Spontaneous	38+4	O800A	3	0	April	27	No	0	AF034	0	DT037	0	0	0	0	0	0	0	Z011	H900	H738	0	0	0	0	0	0
	0	0	56000627	36.5	1	627	4081	O601C	O420	0	0	0	0	0	300	0	26.18	1	1	0	Vag, non instr.	Spontaneous	36+0	O831	0	1	April	32	No	0	AF027	0	AF034	DT037	SN999	0	0	0	0	0	0	0	0	0	0	0	0	0	0
	0	0	56000629	70.6	0	629	3853	O714	O992	E669	0	0	0	0	500	0	31.68	2	1	0	Vag, non instr.	Spontaneous	41+0	O800A	0	1	April	23	No	0	AF034	0	DT037	0	0	0	0	0	0	0	0	0	0	0	0	0	0	0	0
	0	0	56000630	21.5	2	630	3940	O689	O992	E669	O139	0	0	0	400	0	33.83	2	1	1	C section	Spontaneous	40+3	O821	0	1	April	28	No	0	AF027	0	AF034	AL007	DT037	SN999	0	0	0	0	0	0	0	0	0	0	0	0	0
	0	0	56000631	62.9	0	631	3928	O701	0	0	0	0	0	0	200	0	22.77	0	1	0	Vag, non instr.	Spontaneous	40+0	O800A	0	1	April	26	No	0	AF034	0	DT037	0	0	0	0	0	0	0	0	0	0	0	0	0	0	0	0
	0	0	56000632	39	1	632	3923	O722	0	0	0	0	0	0	250	0	18.75	0	1	0	Vag, non instr.	Spontaneous	41+3	O800A	1	0	April	37	No	0	AF034	0	DT037	0	0	0	0	0	0	0	N63-	0	0	0	0	0	0	0	0
	0	0	56000633	21.4	2	633	4018	O992	E669	0	0	0	0	0	300	0	32.08	2	1	0	Vag, non instr.	Spontaneous	37+3	O800A	0	1	April	27	No	0	AF034	0	0	0	0	0	0	0	0	0	0	0	0	0	0	0	0	0	0
	0	0	56000634	42.3	1	634	4004	0	0	0	0	0	0	0	250	0	19.57	0	1	0	Vag, non instr.	Spontaneous	39+1	O800A	0	1	April	39	No	0	AF034	0	0	0	0	0	0	0	0	0	0	0	0	0	0	0	0	0	0
	0	0	56000635	44.7	1	635	3921	O701	O990	O260	O267	0	0	0	700	0	24.11	0	1	0	Vag, non instr.	Spontaneous	39+6	O800A	0	1	April	30	No	0	AF034	0	DT037	SN999	0	0	0	0	0	0	0	0	0	0	0	0	0	0	0
	0	0	56000636	46.7	1	636	3939	0	0	0	0	0	0	0	100	0	22.64	0	1	0	Vag, non instr.	Spontaneous	40+2	O800A	2	0	April	27	No	0	AF034	0	DA018	0	0	0	0	0	0	0	0	0	0	0	0	0	0	0	0
	0	0	56000638	32.4	1	638	3885	O714	O995	J459	0	0	0	0	600	0	24.81	0	1	0	Vag, non instr.	Spontaneous	41+0	O800A	1	0	April	26	No	0	AF034	0	0	0	0	0	0	0	0	0	0	0	0	0	0	0	0	0	0
	0	0	56000639	68.5	0	639	3932	O611A	0	0	0	0	0	0	500	0	20.19	0	1	0	Vag, non instr.	Spontaneous	40+6	O800A	2	0	April	29	No	0	AF034	0	0	0	0	0	0	0	0	0	0	0	0	0	0	0	0	0	0
	0	0	56000637	54.6	0	637	3930	Z918	O611A	O757	0	0	0	0	350	0	23.1	0	1	0	Vag, non instr.	Induction	39+5	O800A	1	0	April	36	No	0	AF034	0	AL007	DT037	SN999	0	0	0	0	0	0	0	0	0	0	0	0	0	0
	0	0	56000640	35.8	1	640	4012	O756B	O611A	O993	F329	0	0	0	300	0	19.33	0	1	0	Vag, non instr.	Spontaneous	38+6	O800A	2	0	April	34	No	0	AF027	0	AF034	DT036	DT037	SK529	0	0	0	0	E03-	L50-	M255	M791	0	0	0	0	0
	0	0	56000642	26.6	1	642	3978	O701	0	0	0	0	0	0	350	0	21.24	0	1	0	Vag, non instr.	Spontaneous	39+3	O800A	1	0	April	33	No	0	AF034	0	SN999	0	0	0	0	0	0	0	0	0	0	0	0	0	0	0	0
	0	0	56000643	24.5	2	643	4001	O701	0	0	0	0	0	0	400	0	22.92	0	1	0	Vag, non instr.	Spontaneous	38+4	O800A	1	0	April	33	No	0	AF034	0	0	0	0	0	0	0	0	0	0	0	0	0	0	0	0	0	0
	0	0	56000641	28.9	1	641	4002	O639	O714	O992	E669	O601C	Z720	0	300	0	46.48	2	1	0	Vag, non instr.	Spontaneous	36+6	O800A	0	1	April	31	No	0	AF027	0	AF034	DT037	SN999	0	0	0	0	0	0	0	0	0	0	0	0	0	0
	0	0	56000644	56.6	0	644	3954	0	0	0	0	0	0	0	300	0	22.03	0	1	0	Vag, non instr.	Spontaneous	40+1	O800A	2	0	April	39	No	0	AF034	0	0	0	0	0	0	0	0	0	0	0	0	0	0	0	0	0	0
	0	0	56000646	42.1	1	646	3922	O700	0	0	0	0	0	0	500	0	23.75	0	1	0	Vag, non instr.	Spontaneous	41+3	O800A	0	1	April	29	No	0	AF034	0	0	0	0	0	0	0	0	0	0	0	0	0	0	0	0	0	0
UTI	1	1	56000645	96.9	0	645	3879	O701	O757	O992	E669	O995	J459	0	350	0	30.51	2	1	0	Vag, non instr.	Spontaneous	41+6	O800A	1	0	April	27	1-9 cig/day	1	AF034	0	AF027	SN999	AL007	0	0	0	0	0	N30-P	M549P	L309P	0	0	0	0	0	0
URTI	1	0	56000648	78	0	648	4053	O756A	0	0	0	0	0	0	300	0	20.76	0	1	0	Vag, non instr.	Spontaneous	37+2	O800A	1	0	April	35	No	0	AF034	0	0	0	0	0	0	0	0	0	J06-P	H100	0	0	0	0	0	0	0
	0	0	56000650	50.8	0	650	4011	O757	0	0	0	0	0	0	350	0	20.07	0	1	0	Vag, non instr.	Spontaneous	38+5	O800A	2	0	April	40	No	0	AF034	0	0	0	0	0	0	0	0	0	0	0	0	0	0	0	0	0	0
	0	0	56000647	25.4	1	647	4027	O756A	0	0	0	0	0	0	350	0	27.03	1	1	0	Vag, non instr.	Spontaneous	39+6	O800A	0	1	April	38	No	0	AF027	0	AF034	DA021	DT037	SN999	0	0	0	0	0	0	0	0	0	0	0	0	0
	0	0	56000649	40.8	1	649	3948	0	0	0	0	0	0	0	300	0	19.5	0	1	0	Vag, non instr.	Spontaneous	38+3	O800A	0	1	April	28	No	0	AF034	0	SN999	0	0	0	0	0	0	0	0	0	0	0	0	0	0	0	0
	0	0	56000651	25.7	1	651	3934	0	0	0	0	0	0	0	200	0	23.91	0	1	0	Vag, non instr.	Spontaneous	41+4	O800A	1	0	April	26	No	0	SN999	0	AF034	DT037	AF027	0	0	0	0	0	0	0	0	0	0	0	0	0	0
	0	0	56000652	22.2	2	652	3981	O700	0	0	0	0	0	0	250	0	23.94	0	1	0	Vag, non instr.	Spontaneous	40+4	O800A	1	0	April	31	No	0	AF034	0	SK529	SN999	0	0	0	0	0	0	0	0	0	0	0	0	0	0	0
	0	0	56001146	27.5	1	1146	5002	O689	O489	O702C	O611A	O348D	O260	0	600	0	22.52	0	1	0	Vacuum	Induction	42+1	O814A	1	0	April	30	No	0	AF027	0	AF034	AM013	DT037	SN999	0	0	0	0	0	0	0	0	0	0	0	0	0
	0	0	56001145	56.6	0	1145	5073	0	0	0	0	0	0	0	400	0	25.68	1	1	0	Vag, non instr.	Spontaneous	39+6	O800A	1	0	April	26	No	0	AF034	0	0	0	0	0	0	0	0	0	F459	F439	R074	0	0	0	0	0	0
	0	0	56001151	46.7	1	1151	5082	O701	O611A	O621	0	0	0	0	450	0	24.52	0	1	0	Vag, non instr.	Spontaneous	40+2	O800A	0	1	April	26	No	0	AF034	0	SN999	AF027	DT037	DR026	0	0	0	0	0	0	0	0	0	0	0	0	0
	0	0	56000203	102	0	203	3088	O718	0	0	0	0	0	0	500	0	20.5	0	1	0	Vag, non instr.	Spontaneous	40+1	O800A	1	0	April	28	No	0	AF034	0	0	0	0	0	0	0	0	0	0	0	0	0	0	0	0	0	0
	0	0	56001152	15.7	2	1152	5084	O611A	0	0	0	0	0	0	600	0	24.01	0	1	0	Vag, non instr.	Spontaneous	40+4	O800A	1	0	April	32	No	0	AF034	0	0	0	0	0	0	0	0	0	0	0	0	0	0	0	0	0	0
	0	0	56001153	38	1	1153	5123	O721B	O990	O701	0	0	0	0	1050	1	21.8	0	1	0	Vag, non instr.	Spontaneous	38+2	O800A	0	1	April	29	No	0	AF034	0	SN999	0	0	0	0	0	0	0	0	0	0	0	0	0	0	0	0
	0	0	56001157	47.8	1	1157	5064	0	0	0	0	0	0	0	300	0	24.69	0	1	0	Vag, non instr.	Spontaneous	40+4	O800A	1	0	April	33	No	0	AF034	0	0	0	0	0	0	0	0	0	0	0	0	0	0	0	0	0	0
other genital infection	1	0	56001155	35.8	1	1155	5080	O689	O756B	O610A	O992	E669	Z354	0	500	0	37.33	2	1	1	C section	Induction	41+4	O821	3	0	April	28	1-9 cig/day	1	AF034	0	AL007	AF027	DT027	DT037	0	0	0	0	Z719	R104X	O909	O863	0	0	0	0	0
	0	0	56001154	48.9	1	1154	5031	O489	O701	O610A	0	0	0	0	550	0	25.34	1	1	0	Vag, non instr.	Induction	42+1	O800A	0	1	April	30	No	0	DT027	0	0	0	0	0	0	0	0	0	F419P	F439P	Z739	0	0	0	0	0	0
	0	0	56000049	54.3	0	49	2875	O990	0	0	0	0	0	0	400	0	21.86	0	1	0	Vag, non instr.	Spontaneous	41+3	O800A	1	0	April	25	No	0	AF034	0	0	0	0	0	0	0	0	0	0	0	0	0	0	0	0	0	0
	0	0	56001158	23.3	2	1158	5030	O700	O489	0	0	0	0	0	350	0	28.38	1	1	0	Vag, non instr.	Spontaneous	42+0	O800A	2	0	April	43	1-9 cig/day	1	AF034	0	DT037	0	0	0	0	0	0	0	0	0	0	0	0	0	0	0	0
	0	0	56001159	86.4	0	1159	5105	O720	O992	E669	O701	O267	0	0	1700	1	30.53	2	1	0	Vag, non instr.	Spontaneous	40+1	O800A	1	0	April	33	No	0	AF034	0	DR026	0	0	0	0	0	0	0	T150	0	0	0	0	0	0	0	0
	0	0	56001160	47.7	1	1160	5036	O489	O701	O610A	O139	0	0	0	550	0	20.76	0	1	0	Vag, non instr.	Spontaneous	42+1	O800A	0	1	April	29	No	0	AF034	0	DT027	DT037	SN999	0	0	0	0	0	0	0	0	0	0	0	0	0	0
	0	0	56001163	20.8	2	1163	5071	O611A	O992	E669	0	0	0	0	300	0	35.62	2	1	0	Vag, non instr.	Spontaneous	41+4	O800A	0	1	April	25	No	0	AF034	0	AL007	SK549	0	0	0	0	0	0	0	0	0	0	0	0	0	0	0
	0	0	56001161	23.6	2	1161	5100	O714	0	0	0	0	0	0	400	0	26.02	1	1	0	Vag, non instr.	Spontaneous	39+6	O800A	0	1	April	30	No	0	AF027	0	SN999	0	0	0	0	0	0	0	0	0	0	0	0	0	0	0	0
	0	0	56001162	14.1	2	1162	5134	Z918	O611A	O348D	O239	0	0	0	400	0	22.97	0	1	0	Vag, non instr.	Induction	38+4	O800A	1	0	April	35	No	0	AF034	0	DT037	0	0	0	0	0	0	0	0	0	0	0	0	0	0	0	0
	0	0	56001164	32.9	1	1164	5094	O701	0	0	0	0	0	0	500	0	21.45	0	1	0	Vag, non instr.	Spontaneous	39+4	O800A	1	0	April	35	No	0	AF034	0	0	0	0	0	0	0	0	0	R52-	M61	0	0	0	0	0	0	0
	0	0	56001165	54.3	0	1165	5072	O992	E669	0	0	0	0	0	400	0	50.39	2	1	0	Vag, non instr.	Spontaneous	39+3	O800A	0	1	April	36	No	0	AF027	0	AF034	AL007	DA001	DT037	SN999	0	0	0	F32-	M654	R52-	0	0	0	0	0	0
	0	0	56001156	24.3	2	1156	5172	O141X	O322	O300	O603C	O988A	O990	0	600	0	34.62	2	2	1	C section	C section	36+5	O842	0	1	April	26	No	0	0	0	0	0	0	0	0	0	0	0	I10-	0	0	0	0	0	0	0	0
	0	0	56001166	48	1	1166	5066	O701	O239	0	0	0	0	0	500	0	20.77	0	1	0	Vag, non instr.	Spontaneous	41+5	O800A	0	1	April	34	No	0	SN999	0	AF034	DT037	0	0	0	0	0	0	0	0	0	0	0	0	0	0	0
	0	0	56001167	27.3	1	1167	5093	O993	G409	0	0	0	0	0	500	0	18.48	0	1	0	Vag, non instr.	Spontaneous	40+0	O800A	0	1	April	23	No	0	AF034	0	DR026	SN999	0	0	0	0	0	0	0	0	0	0	0	0	0	0	0
	0	0	56001168	47.9	1	1168	5144	O689	O621	O714	0	0	0	0	600	0	29.07	1	1	0	Vacuum	Spontaneous	40+0	O814A	0	1	April	29	No	0	AF034	0	DT037	SN999	0	0	0	0	0	0	F329	0	0	0	0	0	0	0	0
	0	0	56001169	17	2	1169	5116	O714	0	0	0	0	0	0	350	0	22.06	0	1	0	Vag, non instr.	Spontaneous	40+4	O800A	0	1	April	27	No	0	AF034	0	SN999	0	0	0	0	0	0	0	0	0	0	0	0	0	0	0	0
	0	0	56001170	25.7	1	1170	5087	O714	O997	M459	0	0	0	0	300	0	21.74	0	1	0	Vag, non instr.	Spontaneous	40+6	O800A	0	1	April	31	No	0	AF034	0	AF027	0	0	0	0	0	0	0	M459	0	0	0	0	0	0	0	0
	0	0	56001171	61.1	0	1171	5108	O720	O990	0	0	0	0	0	2000	1	24.75	0	1	0	Vag, non instr.	Spontaneous	39+6	O800A	0	1	April	30	No	0	AF034	0	AF034	DR029	0	0	0	0	0	0	0	0	0	0	0	0	0	0	0
	0	0	56001172	40.7	1	1172	5109	O701	0	0	0	0	0	0	300	0	20.07	0	1	0	Vag, non instr.	Spontaneous	39+5	O800A	0	1	April	28	No	0	SN999	0	AF034	DT037	DR026	0	0	0	0	0	0	0	0	0	0	0	0	0	0
	0	0	56001173	30.5	1	1173	5139	O701	O990	0	0	0	0	0	200	0	20.31	0	1	0	Vag, non instr.	Spontaneous	40+2	O800A	0	1	April	36	No	0	AF034	0	SN999	DT037	DA018	DR026	0	0	0	0	K590	0	0	0	0	0	0	0	0
	0	0	56001175	61.4	0	1175	5165	O714	O718	0	0	0	0	0	350	0	21.24	0	1	0	Vag, non instr.	Spontaneous	40+0	O800A	0	1	April	30	No	0	AF034	0	0	0	0	0	0	0	0	0	0	0	0	0	0	0	0	0	0
	0	0	56001176	29.1	1	1176	5171	O701	O266	0	0	0	0	0	700	0	22.74	0	1	0	Vag, non instr.	Spontaneous	37+3	O800A	1	0	April	35	No	0	AF034	0	SN999	0	0	0	0	0	0	0	K64-	0	0	0	0	0	0	0	0
	0	0	56001177	20.8	2	1177	5099	O701	0	0	0	0	0	0	300	0	22.22	0	1	0	Vag, non instr.	Spontaneous	40+4	O800A	1	0	April	33	No	0	AF034	0	SN999	DT037	0	0	0	0	0	0	0	0	0	0	0	0	0	0	0
	0	0	56001178	27.7	1	1178	5174	O700	O268A	O611A	0	0	0	0	200	0			1	0	Vag, non instr.	Spontaneous	0	O800A	0	1	April	28			AF034	0	SN999	0	0	0	0	0	0	0	0	0	0	0	0	0	0	0	0
	0	0	56000283	80.6	0	283	3298	O714	Z381	O992	E039	0	0	0	400	0	23.08	0	1	0	Vag, non instr.	Spontaneous	40+3	O809	1	0	April	34	No	0	0	0	0	0	0	0	0	0	0	0	0	0	0	0	0	0	0	0	0
	0	0	56001179	29.3	1	1179	5114	O489	O610A	0	0	0	0	0	750	0	29.03	1	1	0	Vag, non instr.	Induction	42+1	O800A	0	1	April	29	No	0	DT027	0	SN999	AF027	AF034	DT037	0	0	0	0	0	0	0	0	0	0	0	0	0
	0	0	56001180	31.1	1	1180	5112	0	0	0	0	0	0	0	450	0	23.68	0	1	0	Vag, non instr.	Spontaneous	40+0	O800A	1	0	April	30	No	0	AF034	0	0	0	0	0	0	0	0	0	0	0	0	0	0	0	0	0	0
	0	0	56000109	31.9	1	109	2800	O701	O348D	0	0	0	0	0	175	0	21.91	0	1	0	Vag, non instr.	Spontaneous	41+1	O800A	1	0	April	28	No	0	AF034	0	SN999	0	0	0	0	0	0	0	0	0	0	0	0	0	0	0	0
	0	0	56001181	34.9	1	1181	5110	O701	O348D	0	0	0	0	0	175	0	21.91	0	1	0	Vag, non instr.	Spontaneous	41+1	O800A	1	0	April	30	No	0	AF034	0	SN999	0	0	0	0	0	0	0	0	0	0	0	0	0	0	0	0
	0	0	56001182	46.8	1	1182	5095	O993	F329	O992	E669	O260	O267	0	300	0	29.79	1	1	0	Vag, non instr.	Spontaneous	40+6	O800A	0	1	April	26	No	0	AF027	0	AF034	DT037	SN999	0	0	0	0	0	0	0	0	0	0	0	0	0	0
	0	0	56001184	57.7	0	1184	5129	O714	O268A	0	0	0	0	0	300	0	21.28	0	1	0	Vag, non instr.	Spontaneous	41+2	O800A	0	1	April	31	No	0	AF034	0	0	0	0	0	0	0	0	0	0	0	0	0	0	0	0	0	0
	0	0	56001183	45.7	1	1183	5135	O621	O140	O756A	O610A	O260	Z518	0	200	0	23.99	0	1	0	Vacuum	Induction	40+5	O814B	0	1	April	30	No	0	AF027	0	AF034	AL007	DT027	DT037	DT021	DR026	SN999	0	0	0	0	0	0	0	0	0	0
	0	0	56000321	50.6	0	321	3288	O489	O610A	0	0	0	0	0	600	0	26.01	1	1	0	Vag, non instr.	Induction	42+0	O800A	1	0	April	23	No	0	DT027	0	AF034	0	0	0	0	0	0	0	0	0	0	0	0	0	0	0	0
	0	0	56001185	67.9	0	1185	5127	O489	O610A	0	0	0	0	0	600	0	26.01	1	1	0	Vag, non instr.	Induction	42+0	O800A	1	0	April	25	No	0	DT027	0	AF034	0	0	0	0	0	0	0	0	0	0	0	0	0	0	0	0
	0	0	56001186	68.8	0	1186	5155	O409	O365	O611A	0	0	0	0	200	0	22.92	0	1	0	Vag, non instr.	Induction	39+4	O800A	1	0	April	28	No	0	AF027	0	AF034	DT037	0	0	0	0	0	0	0	0	0	0	0	0	0	0	0
	0	0	56001187	27.9	1	1187	5146	O701	0	0	0	0	0	0	400	0	20.07	0	1	0	Vag, non instr.	Spontaneous	40+1	O800A	0	1	April	28	No	0	AF034	0	0	0	0	0	0	0	0	0	0	0	0	0	0	0	0	0	0
	0	0	56001188	33.8	1	1188	5131	0	0	0	0	0	0	0	400	0	21.33	0	1	0	Vag, non instr.	Spontaneous	39+4	O800A	1	0	April	22	No	0	AF034	0	0	0	0	0	0	0	0	0	0	0	0	0	0	0	0	0	0
	0	0	56001189	32.4	1	1189	5201	O139	0	0	0	0	0	0	300	0	24.11	0	1	0	Vag, non instr.	Spontaneous	40+6	O800A	1	0	April	29	No	0	AF034	0	SN999	0	0	0	0	0	0	0	0	0	0	0	0	0	0	0	0
	0	0	56001190	21.2	2	1190	5197	Z918	O611A	O267	0	0	0	0	350	0	22.73	0	1	0	Vag, non instr.	Induction	37+4	O800A	1	0	April	29	No	0	AF027	0	DT037	SN999	0	0	0	0	0	0	J45-P	Z760	L20-	0	0	0	0	0	0
	0	0	56001191	30.7	1	1191	5111	O701	O348D	O611	0	0	0	0	400	0	20.95	0	1	0	Vag, non instr.	Spontaneous	39+6	O800A	1	0	April	30	No	0	AF034	0	0	0	0	0	0	0	0	0	Z718	0	0	0	0	0	0	0	0
	0	0	56001192	26.3	1	1192	5142	O260	0	0	0	0	0	0	850	0	23.66	0	1	0	Vag, non instr.	Spontaneous	41+5	O800A	1	0	April	27	No	0	AF034	0	DT037	0	0	0	0	0	0	0	0	0	0	0	0	0	0	0	0
	0	0	56001193	83.6	0	1193	5122	O701	0	0	0	0	0	0	450	0	23.66	0	1	0	Vag, non instr.	Spontaneous	41+0	O800A	1	0	April	41	No	0	AF034	0	SN999	DT037	0	0	0	0	0	0	0	0	0	0	0	0	0	0	0
	0	0	56000034	32.7	1	34	2600	O489	O611A	O720	O990	O620	0	0	2200	1	24.32	0	1	0	Vacuum	Induction	42+1	O814A	0	1	May	34	No	0	AF027	0	AF034	DA021	DT015	DT016	SN999	0	0	0	0	0	0	0	0	0	0	0	0
Breast abscess	1	1	56000038	35.3	1	38	2606	O610A	O756B	O418	Z518	0	0	0	550	0	22.03	0	1	0	Vag, non instr.	Induction	41+3	O800A	2	0	May	23	No	0	DT027	0	DT016	AF034	0	0	0	0	0	0	O91-	0	0	0	0	0	0	0	0
	0	0	56000037	41	1	37	2596	O622	O756A	0	0	0	0	0	400	0	23.79	0	1	0	Vag, non instr.	Spontaneous	40+5	O800A	0	1	May	25	No	0	AF027	0	AF034	DT016	SN999	0	0	0	0	0	0	0	0	0	0	0	0	0	0
	0	0	56001254	57.1	0	1254	5236	O622	O756A	0	0	0	0	0	400	0	23.79	0	1	0	Vag, non instr.	Spontaneous	40+5	O800A	0	1	May	27	No	0	AF027	0	AF034	DT016	SN999	0	0	0	0	0	0	0	0	0	0	0	0	0	0
	0	0	56000039	45.6	1	39	2687	O992	E660	0	0	0	0	0	250	0	30.51	2	1	0	Vag, non instr.	Spontaneous	38+5	O800A	1	0	May	24	1-9 cig/day	1	AF034	0	DR026	SN999	0	0	0	0	0	0	G359	0	0	0	0	0	0	0	0
	0	0	56000040	27.1	1	40	2655	O701	D680	0	0	0	0	0	200	0	24.16	0	1	0	Vag, non instr.	Spontaneous	40+2	O800A	0	1	May	30	No	0	AF034	0	DR026	0	0	0	0	0	0	0	0	0	0	0	0	0	0	0	0
	0	0	56000041	33	1	41	2659	0	0	0	0	0	0	0	250	0	25.74	1	1	0	Vag, non instr.	Spontaneous	40+6	O800A	1	0	May	29	No	0	AF034	0	SN999	0	0	0	0	0	0	0	0	0	0	0	0	0	0	0	0
	0	0	56000913	44.2	1	913	4552	O489	0	0	0	0	0	0	250	0	22.1	0	1	0	Vag, non instr.	Spontaneous	42+0	O800A	0	1	May	33	No	0	AF034	0	SN999	DT016	0	0	0	0	0	0	0	0	0	0	0	0	0	0	0
conjunktivitis	0	0	56000042	30.8	1	42	2663	O701	0	0	0	0	0	0	300	0	25.74	1	1	0	Vag, non instr.	Spontaneous	39+2	O800A	0	1	May	26	No	0	AF034	0	0	0	0	0	0	0	0	0	H109P	I84-	T784	H579P	H108	0	0	0	0
	0	0	56000043	42	1	43	2731	O701	0	0	0	0	0	0	800	0	19.17	0	1	0	Vag, non instr.	Spontaneous	39+4	O800A	0	1	May	30	No	0	AF034	0	SN999	SK549	0	0	0	0	0	0	0	0	0	0	0	0	0	0	0
	0	0	56000044	76.7	0	44	2760	O631	O701	0	0	0	0	0	800	0	21.93	0	1	0	Vag, non instr.	Spontaneous	37+5	O800A	0	1	May	28	No	0	AF034	0	DT016	SN999	0	0	0	0	0	0	0	0	0	0	0	0	0	0	0
	0	0	56000045	20.4	2	45	2690	O701	O925	O993	F230	0	0	0	350	0	28.91	1	1	0	Vag, non instr.	Spontaneous	39+1	O800A	0	1	May	31	No	0	AF027	0	AF034	SN999	0	0	0	0	0	0	F230	0	0	0	0	0	0	0	0
	0	0	56000046	39.5	1	46	2715	O701	0	0	0	0	0	0	250	0	23.05	0	1	0	Vag, non instr.	Spontaneous	41+2	O800A	0	1	May	21	No	0	AF034	0	SN999	DT016	0	0	0	0	0	0	0	0	0	0	0	0	0	0	0
	0	0	56000047	71.9	0	47	2745	0	0	0	0	0	0	0	350	0	28.32	1	1	0	Vag, non instr.	Spontaneous	39+0	O800A	1	0	May	30	No	0	AF034	0	0	0	0	0	0	0	0	0	0	0	0	0	0	0	0	0	0
	0	0	56000048	31.8	1	48	2654	O489	O611A	0	0	0	0	0			20.31	0	1	0	Vag, non instr.	Induction	42+0	O800A	1	0	May	36	No	0	AF027	0	AF034	0	0	0	0	0	0	0	0	0	0	0	0	0	0	0	0
	0	0	56000050	42.6	1	50	2705	O756A	O998	M059	0	0	0	0	300	0	19.93	0	1	0	Vag, non instr.	Spontaneous	39+1	O800A	0	1	May	29	No	0	AF034	0	0	0	0	0	0	0	0	0	0	0	0	0	0	0	0	0	0
	0	0	56001327	39.6	1	1327	5562	O756A	O998	M059	0	0	0	0	300	0	19.93	0	1	0	Vag, non instr.	Spontaneous	39+1	O800A	0	1	May	31	No	0	AF034	0	0	0	0	0	0	0	0	0	0	0	0	0	0	0	0	0	0
	0	0	56000051	50.8	0	51	2764	O689	O140	O610A	0	0	0	0			18.38	0	1	1	C section	Induction	39+3	O821	0	1	May	21	No	0	AF034	0	DT027	0	0	0	0	0	0	0	0	0	0	0	0	0	0	0	0
	0	0	56000052	25.8	1	52	2746	O631	O703	O720	O990	O366	O260	0	1800	1	22.06	0	1	0	Vag, non instr.	Spontaneous	38+2	O800A	0	1	May	29	No	0	AF027	0	AF034	DA001	DT016	SN999	0	0	0	0	0	0	0	0	0	0	0	0	0
	0	0	56000053	33	1	53	2751	O714	O210	0	0	0	0	0	350	0	20.92	0	1	0	Vag, non instr.	Spontaneous	39+0	O800A	0	1	May	27	No	0	AF034	0	AF027	DT016	SN999	0	0	0	0	0	0	0	0	0	0	0	0	0	0
	0	0	56000054	34.2	1	54	2669	O611A	Z918	O701	0	0	0	0	200	0	20.79	0	1	0	Vag, non instr.	Induction	41+1	O800A	1	0	May	31	No	0	SN999	0	0	0	0	0	0	0	0	0	0	0	0	0	0	0	0	0	0
	0	0	56000055	34.2	1	55	2797	Z358	0	0	0	0	0	0	400	0	27.47	1	1	0	Vag, non instr.	Spontaneous	40+2	O800A	1	0	May	34	No	0	AF034	0	DT016	0	0	0	0	0	0	0	0	0	0	0	0	0	0	0	0
	0	0	56000057	35.3	1	57	2900	O601C	O300	0	0	0	0	0	500	0	18.7	0	2	0	Vag, non instr.	Spontaneous	32+1	O840	1	0	May	23	No	0	AF034	0	DT037	DT015	0	0	0	0	0	0	0	0	0	0	0	0	0	0	0
	0	0	56000056	22.7	2	56	2679	O992	E669	E039	O995	J459	0	0			36.99	2	1	0	Vag, non instr.	Spontaneous	41+2	O800B	2	0	May	35	No	0	AF034	0	DA018	DA021	DT037	0	0	0	0	0	R20-	G598	0	0	0	0	0	0	0
	0	0	56000058	71.3	0	58	2722	O995	J459	O721A	0	0	0	0	1200	1	19.17	0	1	0	Vag, non instr.	Spontaneous	41+2	O800A	0	1	May	26	1-9 cig/day	1	AF034	0	DA018	SN999	DT037	DR026	0	0	0	0	0	0	0	0	0	0	0	0	0
	0	0	56000060	34.3	1	60	2695	0	0	0	0	0	0	0	300	0	21.15	0	1	0	Vag, non instr.	Spontaneous	40+1	O800A	1	0	May	27	No	0	AF034	0	SN999	0	0	0	0	0	0	0	N61-	0	0	0	0	0	0	0	0
endometritis UTI	1	1	56000059	57.2	0	59	2708	O621	O630	O260	0	0	0	0	300	0	27.86	1	1	0	Vacuum	Spontaneous	40+4	O814A	0	1	May	23	No	0	AF027	0	AF034	AL007	DT037	SK549	SN999	0	0	0	O859	N390X	0	0	0	0	0	0	0
	0	0	56000061	18.3	2	61	2793	O701	O990	D649	0	0	0	0	300	0	22.46	0	1	0	Vag, non instr.	Spontaneous	39+6	O800A	1	0	May	25	No	0	AF034	0	0	0	0	0	0	0	0	0	0	0	0	0	0	0	0	0	0
	0	0	56000062	34.3	1	62	2723	O701	O689	0	0	0	0	0	250	0	24.28	0	1	0	Vacuum	Spontaneous	40+1	O814A	1	0	May	38	No	0	AF034	0	SN999	0	0	0	0	0	0	0	0	0	0	0	0	0	0	0	0
	0	0	56000063	70.1	0	63	2756	O701	O611A	O489	0	0	0	0	400	0	28.4	1	1	0	Vag, non instr.	Induction	42+0	O800A	1	0	May	37	No	0	AF034	0	AF027	DT037	0	0	0	0	0	0	S932	W2008	S913	Z54-P	T07-P	S932	0	0	0
	0	0	56000064	67.4	0	64	2694	0	0	0	0	0	0	0	350	0	20.96	0	1	0	Vag, non instr.	Spontaneous	41+0	O800A	0	1	May	25	No	0	DA018	0	AF034	0	0	0	0	0	0	0	0	0	0	0	0	0	0	0	0
	0	0	56000065	52.1	0	65	2736	0	0	0	0	0	0	0	350	0	23.53	0	1	0	Vag, non instr.	Spontaneous	40+1	O800A	2	0	May	32	No	0	AF034	0	0	0	0	0	0	0	0	0	0	0	0	0	0	0	0	0	0
	0	0	56000066	36.2	1	66	2899	O721A	0	0	0	0	0	0	1600	1	24.58	0	1	0	Vag, non instr.	Spontaneous	39+0	O800A	2	0	May	37	No	0	AF034	0	0	0	0	0	0	0	0	0	0	0	0	0	0	0	0	0	0
	0	0	56000067	52.7	0	67	2706	O714	0	0	0	0	0	0	600	0	22.41	0	1	0	Vag, non instr.	Spontaneous	41+4	O800A	0	1	May	32	No	0	AF034	0	0	0	0	0	0	0	0	0	0	0	0	0	0	0	0	0	0
	0	0	56000068	44.8	1	68	2798	O701	O990	O908	0	0	0	0	900	0	21.61	0	1	0	Vag, non instr.	Spontaneous	38+0	O800A	0	1	May	35	No	0	AF034	0	DR029	DT037	SN999	0	0	0	0	0	0	0	0	0	0	0	0	0	0
infection not specified	1	0	56000069	50.8	0	69	2734	O701	0	0	0	0	0	0	400	0	25.89	1	1	0	Vag, non instr.	Spontaneous	40+5	O800A	1	0	May	32	No	0	AF034	0	0	0	0	0	0	0	0	0	O868	Z099	0	0	0	0	0	0	0
	0	0	56001385	83.2	0	1385	5638	O701	0	0	0	0	0	0	400	0	25.89	1	1	0	Vag, non instr.	Spontaneous	40+5	O800A	1	0	May	34	No	0	AF034	0	0	0	0	0	0	0	0	0	0	0	0	0	0	0	0	0	0
	0	0	56000071	29.3	1	71	2913	O611A	O366	O993	F329	Z918	Z354	0	400	0			1	0	Vag, non instr.	Induction	37+0	O800A	5	0	May	29	No	0	AF034	0	DR026	DT037	0	0	0	0	0	0	0	0	0	0	0	0	0	0	0
	0	0	56000070	54.1	0	70	2717	O610A	O489	O702E	O268E	0	0	0	500	0	22.74	0	1	0	Vag, non instr.	Spontaneous	42+0	O800A	0	1	May	33	No	0	DT027	0	AF034	AF027	SN999	0	0	0	0	0	0	0	0	0	0	0	0	0	0
	0	0	56000832	83.3	0	832	4306	O701	0	0	0	0	0	0	300	0	21.88	0	1	0	Vag, non instr.	Spontaneous	40+0	O800A	0	1	May	31	No	0	AF034	0	DR026	0	0	0	0	0	0	0	D48-	0	0	0	0	0	0	0	0
	0	0	56000074	77.1	0	74	2790	O621	O720	O992	E669	O990	Z355	0	900	0	30.08	2	1	0	Vag, non instr.	Spontaneous	39+5	O800A	0	1	May	41	No	0	AF034	0	DR029	DT037	SN999	0	0	0	0	0	0	0	0	0	0	0	0	0	0
	0	0	56000653	44.3	1	653	3996	0	0	0	0	0	0	0	300	0	22.26	0	1	0	Vag, non instr.	Spontaneous	40+1	O800A	1	0	May	29	No	0	AF034	0	0	0	0	0	0	0	0	0	0	0	0	0	0	0	0	0	0
	0	0	56000654	33.6	1	654	3956	0	0	0	0	0	0	0	300	0	21.33	0	1	0	Vag, non instr.	Spontaneous	41+1	O800A	1	0	May	36	No	0	AF034	0	0	0	0	0	0	0	0	0	R52-	0	0	0	0	0	0	0	0
	0	0	56000655	51.4	0	655	3967	O988A	O701	O992	E669	0	0	0	400	0	30.1	2	1	0	Vag, non instr.	Spontaneous	41+4	O800A	1	0	May	28	No	0	AF034	0	DT037	SN999	0	0	0	0	0	0	0	0	0	0	0	0	0	0	0
	0	0	56000656	31.1	1	656	3968	O988	O991	D685A	0	0	0	0	600	0	20.21	0	1	0	Vag, non instr.	Spontaneous	40+0	O800A	0	1	May	29	No	0	AF034	0	SN999	0	0	0	0	0	0	0	0	0	0	0	0	0	0	0	0
	0	0	56000657	40.7	1	657	4082	O300	O611A	0	0	0	0	0	400	0	21.11	0	2	0	Vag, non instr.	Induction	38+0	O840	1	0	May	31	No	0	AF027	0	AF034	DT037	DU007	SN999	0	0	0	0	0	0	0	0	0	0	0	0	0
	0	0	56000661	24.6	2	661	3924	O992	E669	O990	0	0	0	0	800	0	33.33	2	1	0	Vag, non instr.	Spontaneous	41+0	O800A	1	0	May	26	No	0	AF034	0	0	0	0	0	0	0	0	0	0	0	0	0	0	0	0	0	0
	0	0	56000660	91	0	660	3986	O700	0	0	0	0	0	0	300	0	22.19	0	1	0	Vag, non instr.	Spontaneous	41+2	O800A	0	1	May	32	No	0	AF034	0	SN999	DT037	0	0	0	0	0	0	0	0	0	0	0	0	0	0	0
	0	0	56000659	38	1	659	3935	O620	O411	O489	O611A	O992	E669	O342	400	0	33.69	2	1	1	C section	Induction	42+1	O821	1	0	May	36	No	0	AF027	0	AF034	AL007	DT037	SN999	0	0	0	0	0	0	0	0	0	0	0	0	0
	0	0	56000662	40.3	1	662	3994	D685A	0	0	0	0	0	0	350	0	28.67	1	1	0	Vag, non instr.	Spontaneous	40+1	O800A	1	0	May	30	No	0	AF034	0	DT037	0	0	0	0	0	0	0	0	0	0	0	0	0	0	0	0
Breast abscess	1	1	56000663	29.8	1	663	4083	O611A	Z354	Z918	Z875	O990	0	0	750	0	28.68	1	1	0	Vag, non instr.	Induction	37+2	O800A	3	0	May	31	No	0	AF034	0	AF027	DT037	SN999	0	0	0	0	0	O91-	0	0	0	0	0	0	0	0
	0	0	56000665	39.1	1	665	3982	O701	Z918	0	0	0	0	0	700	0	22.95	0	1	0	Vag, non instr.	Spontaneous	40+5	O800B	1	0	May	28	No	0	AF034	0	0	0	0	0	0	0	0	0	0	0	0	0	0	0	0	0	0
	0	0	56000666	27.5	1	666	3999	O366	O992	E662	O260	0	0	0	400	0	35.67	2	1	0	Vag, non instr.	Spontaneous	41+2	O800A	1	0	May	25	No	0	AF034	0	0	0	0	0	0	0	0	0	0	0	0	0	0	0	0	0	0
	0	0	56000668	45.3	1	668	4016	O611A	0	0	0	0	0	0	300	0	20.74	0	1	0	Vag, non instr.	Spontaneous	40+0	O800B	2	0	May	28	No	0	AF034	0	DR026	0	0	0	0	0	0	0	Z637	0	0	0	0	0	0	0	0
	0	0	56000667	22.2	2	667	4000	O750	O720	O702D	O983	O990	Z720	0	1250	1	22.5	0	1	0	Vacuum	Spontaneous	40+4	O814A	0	1	May	35	1-9 cig/day	1	AF027	0	AF034	DR029	DT037	SN999	0	0	0	0	0	0	0	0	0	0	0	0	0
	0	0	56000664	25	1	664	4039	O140	O610A	O714	O992	E662	O988A	0	400	0	35.88	2	1	0	Vag, non instr.	Induction	40+5	O800A	0	1	May	28	No	0	AF027	0	AF034	DT037	SN999	0	0	0	0	0	M654	F331	0	0	0	0	0	0	0
	0	0	56000669	28.7	1	669	4097	O700	O995	J459	0	0	0	0	400	0	21.76	0	1	0	Vag, non instr.	Spontaneous	39+2	O800A	1	0	May	28	No	0	AF034	0	0	0	0	0	0	0	0	0	0	0	0	0	0	0	0	0	0
	0	0	56000671	31.5	1	671	3945	O489	O611A	O701	0	0	0	0	350	0	25.75	1	1	0	Vag, non instr.	Induction	42+0	O800A	0	1	May	23	No	0	AF034	0	DT037	SN999	0	0	0	0	0	0	L600	0	0	0	0	0	0	0	0
	0	0	56000672	36.2	1	672	3958	O700	0	0	0	0	0	0	550	0	23.66	0	1	0	Vag, non instr.	Spontaneous	40+4	O800A	0	1	May	28	No	0	AF034	0	DT037	0	0	0	0	0	0	0	U999	0	0	0	0	0	0	0	0
	0	0	56000670	20	2	670	4045	O701	O991	D685A	D685E	Z518	0	0	250	0	21.88	0	1	0	Vag, non instr.	Spontaneous	39+0	O800A	0	1	May	26	No	0	AF027	0	AF034	DT037	SN999	0	0	0	0	0	0	0	0	0	0	0	0	0	0
	0	0	56000673	31	1	673	4042	0	0	0	0	0	0	0	300	0	24.32	0	1	0	Vag, non instr.	Spontaneous	41+2	O800A	1	0	May	30	No	0	AF034	0	0	0	0	0	0	0	0	0	0	0	0	0	0	0	0	0	0
Mastitis	1	1	56000674	42.4	1	674	3975	O701	O611A	O992	E039	Z875	0	0	200	0	19.93	0	1	0	Vag, non instr.	Induction	40+2	O800A	2	0	May	34	No	0	AF034	0	0	0	0	0	0	0	0	0	N61-	W2204	S602	0	0	0	0	0	0
	0	0	56000675	30.5	1	675	4013	O489	O990	D519	O701	0	0	0	700	0	23.3	0	1	0	Vag, non instr.	Spontaneous	42+0	O800A	0	1	May	32	No	0	AF027	0	AF034	0	0	0	0	0	0	0	0	0	0	0	0	0	0	0	0
	0	0	56000677	30.7	1	677	3973	O714	O756A	0	0	0	0	0	600	0	28.72	1	1	0	Vag, non instr.	Spontaneous	40+4	O800A	0	1	May	28	No	0	AF034	0	SN999	0	0	0	0	0	0	0	0	0	0	0	0	0	0	0	0
	0	0	56000676	19.3	2	676	4019	O689	O611A	Z918	O714	Z875	0	0	300	0	25.2	1	1	0	Vacuum	Induction	39+6	O814A	1	0	May	24	No	0	AF027	0	AF034	DT037	SN999	0	0	0	0	0	0	0	0	0	0	0	0	0	0
Mastitis	1	1	56000678	25.4	1	678	4078	O620	O701	0	0	0	0	0	550	0	22.79	0	1	0	Vacuum	Spontaneous	41+1	O814A	0	1	May	35	No	0	AF027	0	AF034	DT037	SN999	0	0	0	0	0	N61-	0	0	0	0	0	0	0	0
	0	0	56000680	50.7	0	680	3960	O701	0	0	0	0	0	0	400	0	20.57	0	1	0	Vag, non instr.	Spontaneous	41+4	O800A	1	0	May	28	No	0	AF034	0	SN999	0	0	0	0	0	0	0	0	0	0	0	0	0	0	0	0
	0	0	56000679	27.7	1	679	4128	O348D	Z918	0	0	0	0	0	150	0	25.56	1	1	0	Vag, non instr.	Spontaneous	37+2	O800A	1	0	May	31	No	0	SN999	0	AF034	0	0	0	0	0	0	0	0	0	0	0	0	0	0	0	0
	0	0	56000681	31.4	1	681	4043	O701	G409	O993	0	0	0	0	300	0	25	1	1	0	Vag, non instr.	Spontaneous	40+6	O800A	1	0	May	37	No	0	AF034	0	DT037	0	0	0	0	0	0	0	0	0	0	0	0	0	0	0	0
	0	0	56000682	32.8	1	682	4025	O358K	O996	K509	0	0	0	0	400	0	25.24	1	1	0	Vag, non instr.	Spontaneous	38+5	O831	2	0	May	35	No	0	AF034	0	0	0	0	0	0	0	0	0	Z719	K509	D485	L829X	0	0	0	0	0
	0	0	56000683	31.4	1	683	4024	O700	0	0	0	0	0	0	700	0	23.43	0	1	0	Vag, non instr.	Spontaneous	41+4	O800A	1	0	May	37	No	0	AF034	0	0	0	0	0	0	0	0	0	Z918	0	0	0	0	0	0	0	0
Candida	1	0	56000684	33.4	1	684	4086	O321	0	0	0	0	0	0			25.18	1	1	1	C section	Spontaneous	38+0	O820	0	1	May	28	No	0	0	0	0	0	0	0	0	0	0	0	B379P	R51-	Z038W	0	0	0	0	0	0
	0	0	56000685	36.6	1	685	4003	O489	O611A	0	0	0	0	0	500	0	20	0	1	0	Vag, non instr.	Induction	42+0	O800A	1	0	May	31	No	0	AF034	0	0	0	0	0	0	0	0	0	0	0	0	0	0	0	0	0	0
	0	0	56000688	51.6	0	688	3991	O689	O721B	O990	0	0	0	0	1150	1	19.93	0	1	1	C section	Spontaneous	41+0	O821	0	1	May	36	No	0	AF027	0	AF034	DT037	SN999	0	0	0	0	0	0	0	0	0	0	0	0	0	0
	0	0	56000689	73.8	0	689	4092	O714	0	0	0	0	0	0	300	0	20.21	0	1	0	Vag, non instr.	Spontaneous	38+2	O800A	1	0	May	34	No	0	AF034	0	0	0	0	0	0	0	0	0	0	0	0	0	0	0	0	0	0
	0	0	56000658	49.6	1	658	4090	E669	O992	E039	Z918	O244A	0	0	400	0	31.14	2	1	0	Vag, non instr.	Spontaneous	39+5	O800A	1	0	May	40	No	0	AF034	0	0	0	0	0	0	0	0	0	O24-	E03-	0	0	0	0	0	0	0
Breast abscess	1	1	56000691	18	2	691	4085	0	0	0	0	0	0	0	250	0	28.37	1	1	0	Vag, non instr.	Spontaneous	40+0	O800A	1	0	May	33	No	0	AF034	0	0	0	0	0	0	0	0	0	U99	N61-	O91-	0	0	0	0	0	0
	0	0	56000690	34.6	1	690	4153	O720	O701	O993	F411	O610A	O268E	O990	1050	1	26.4	1	1	0	Vag, non instr.	Induction	37+5	O800A	0	1	May	31	No	0	AF034	0	DR029	DT027	SN999	0	0	0	0	0	F339	F411	0	0	0	0	0	0	0
	0	0	56000692	39.1	1	692	4070	O611A	O100	0	0	0	0	0	650	0	23.44	0	1	0	Vag, non instr.	Spontaneous	40+5	O800A	0	1	May	27	No	0	AF034	0	0	0	0	0	0	0	0	0	Z711	I10-	0	0	0	0	0	0	0
	0	0	56000693	68	0	693	4051	O321	O992	E662	0	0	0	0	450	0	35.66	2	1	1	C section	Spontaneous	40+0	O821	0	1	May	26	No	0	0	0	0	0	0	0	0	0	0	0	Z54-P	0	0	0	0	0	0	0	0
	0	0	56000694	30.2	1	694	4010	O714	O992	E669	0	0	0	0	450	0	36.6	2	1	0	Vag, non instr.	Spontaneous	41+1	O800A	1	0	May	27	No	0	SN999	0	AF034	DT037	AF027	0	0	0	0	0	0	0	0	0	0	0	0	0	0
	0	0	56000695	20.3	2	695	4067	O990	0	0	0	0	0	0	400	0	26.32	1	1	0	Vag, non instr.	Spontaneous	41+2	O800A	2	0	May	25	No	0	AF034	0	0	0	0	0	0	0	0	0	0	0	0	0	0	0	0	0	0
	0	0	56000696	17.2	2	696	4047	0	0	0	0	0	0	0	700	0	27.07	1	1	0	Vag, non instr.	Spontaneous	40+5	O800A	2	0	May	30	No	0	AF034	0	SN999	0	0	0	0	0	0	0	0	0	0	0	0	0	0	0	0
	0	0	56000697	35.1	1	697	4041	O630	O701	O988A	O992	E669	0	0	300	0	29	1	1	0	Vag, non instr.	Spontaneous	40+6	O800A	1	0	May	34	No	0	AF027	0	AF034	AL007	DA018	DT016	DT037	SN999	0	0	0	0	0	0	0	0	0	0	0
sinuitis	1	0	56000698	37.9	1	698	4112	O700	0	0	0	0	0	0	300	0	25.37	1	1	0	Vag, non instr.	Spontaneous	40+4	O800A	1	0	May	26	No	0	AF034	0	0	0	0	0	0	0	0	0	J01-	0	0	0	0	0	0	0	0
Mastitis	1	1	56000700	32.1	1	700	4117	K519	O996	0	0	0	0	0	600	0	17.72	0	1	1	C section	Spontaneous	39+1	O820	0	1	May	28	No	0	0	0	0	0	0	0	0	0	0	0	O912	0	0	0	0	0	0	0	0
	0	0	56000699	18.6	2	699	4088	O244X	O610A	O366	O701	O992	E669	0	250	0	37.17	2	1	0	Vag, non instr.	Induction	41+0	O800A	0	1	May	34	No	0	AF034	0	DT027	DR026	0	0	0	0	0	0	0	0	0	0	0	0	0	0	0
	0	0	56000702	90.7	0	702	4032	O700	0	0	0	0	0	0	250	0	18.64	0	1	0	Vag, non instr.	Spontaneous	40+5	O800A	0	1	May	28	No	0	SN999	0	AF034	DT037	0	0	0	0	0	0	0	0	0	0	0	0	0	0	0
	0	0	56000701	11.8	2	701	4050	O621	O756A	O993	G409	O992	E669	0	850	0	33.09	2	1	1	C section	Spontaneous	40+0	O821	0	1	May	32	No	0	AF027	0	AF034	DT037	SN999	0	0	0	0	0	Z03-	Z861	0	0	0	0	0	0	0
	0	0	56000703	21.9	2	703	4094	O993	F419	O756A	0	0	0	0	300	0	24.26	0	1	0	Vag, non instr.	Spontaneous	39+6	O800A	0	1	May	21	No	0	AF034	0	DT037	SN999	0	0	0	0	0	0	0	0	0	0	0	0	0	0	0
	0	0	56001195	30.4	1	1195	5215	0	0	0	0	0	0	0	400	0	20.79	0	1	0	Vag, non instr.	Spontaneous	38+6	O800A	1	0	May	31	No	0	AF034	0	0	0	0	0	0	0	0	0	0	0	0	0	0	0	0	0	0
	0	0	56001194	13	2	1194	5156	O701	O610A	O756B	O365	0	0	0	300	0	29.3	1	1	0	Vag, non instr.	Induction	39+2	O800A	0	1	May	24	No	0	DT037	0	AF027	DT027	0	0	0	0	0	0	0	0	0	0	0	0	0	0	0
	0	0	56001196	51.7	0	1196	5189	0	0	0	0	0	0	0	300	0	22.79	0	1	0	Vag, non instr.	Spontaneous	39+2	O800A	0	1	May	38	No	0	AF034	0	DR026	0	0	0	0	0	0	0	S633	Z090	W1583	0	0	0	0	0	0
	0	0	56001197	42.4	1	1197	5175	O701	0	0	0	0	0	0	200	0	20	0	1	0	Vag, non instr.	Spontaneous	40+6	O800A	0	1	May	27	No	0	SN999	0	AF034	DT037	0	0	0	0	0	0	0	0	0	0	0	0	0	0	0
	0	0	56001199	61.5	0	1199	5162	O701	0	0	0	0	0	0	350	0	24.81	0	1	0	Vag, non instr.	Spontaneous	40+6	O800A	0	1	May	25	No	0	AF034	0	SN999	0	0	0	0	0	0	0	0	0	0	0	0	0	0	0	0
	0	0	56001198	32.2	1	1198	5223	Z918	O882	Z867A	Z518	O342	O611A	O757	300	0	27.62	1	1	0	Vag, non instr.	Induction	38+3	O800A	1	0	May	26	No	0	DT021	0	AF034	AF027	0	0	0	0	0	0	Z867A	Z921	0	0	0	0	0	0	0
endometritis	1	1	56001200	46.5	1	1200	5130	O489	O701	O611A	O268A	O995	J459	0	900	0	22.15	0	1	0	Vag, non instr.	Induction	42+0	O800A	1	0	May	41	No	0	AF034	0	DT037	AF027	0	0	0	0	0	0	A499	O859	z719	H612	K649	0	0	0	0
	0	0	56001201	35.3	1	1201	5126	O621	0	0	0	0	0	0	230	0	23.46	0	1	0	Vag, non instr.	Spontaneous	41+2	O800A	0	1	May	26	No	0	AF034	0	SN999	DT037	0	0	0	0	0	0	0	0	0	0	0	0	0	0	0
	0	0	56001202	31.8	1	1202	5125	O701	0	0	0	0	0	0	400	0	22.9	0	1	0	Vag, non instr.	Spontaneous	40+0	O800A	0	1	May	33	1-9 cig/day	1	AF034	0	0	0	0	0	0	0	0	0	0	0	0	0	0	0	0	0	0
	0	0	56001203	18.1	2	1203	5168	O689	O611A	O489	O702C	O621	0	0	600	0	24.75	0	1	0	Vacuum	Induction	42+1	O814A	0	1	May	34	No	0	AF027	0	DT037	SN999	AF034	DR026	0	0	0	0	0	0	0	0	0	0	0	0	0
	0	0	56001205	21.9	2	1205	5158	O757	0	0	0	0	0	0	300	0	28.32	1	1	0	Vag, non instr.	Spontaneous	40+3	O800A	1	0	May	34	No	0	AF034	0	SK549	0	0	0	0	0	0	0	R20-	G560	0	0	0	0	0	0	0
	0	0	56001204	34.3	1	1204	5151	O701	0	0	0	0	0	0	350	0	19.87	0	1	0	Vag, non instr.	Spontaneous	40+6	O800A	1	0	May	36	No	0	AF034	0	0	0	0	0	0	0	0	0	0	0	0	0	0	0	0	0	0
	0	0	56000116	80.5	0	116	2973	0	0	0	0	0	0	0	400	0	22.9	0	1	0	Vag, non instr.	Spontaneous	40+5	O800A	1	0	May	32	No	0	AF034	0	0	0	0	0	0	0	0	0	0	0	0	0	0	0	0	0	0
	0	0	56001206	44.6	1	1206	5145	O621	O611A	0	0	0	0	0	200	0	29.41	1	1	0	Vag, non instr.	Spontaneous	40+1	O800A	0	1	May	25	No	0	AF034	0	DA018	DT037	0	0	0	0	0	0	0	0	0	0	0	0	0	0	0
	0	0	56001208	91.9	0	1208	5140	O701	O239	0	0	0	0	0	700	0	19.86	0	1	0	Vag, non instr.	Spontaneous	41+0	O800A	0	1	May	24	No	0	SN999	0	AF034	0	0	0	0	0	0	0	0	0	0	0	0	0	0	0	0
	0	0	56001207	42.1	1	1207	5290	O601C	O701	0	0	0	0	0	360	0	22.09	0	1	0	Vag, non instr.	Spontaneous	36+0	O800A	0	1	May	29	No	0	AF034	0	DT037	0	0	0	0	0	0	0	0	0	0	0	0	0	0	0	0
Mastitis	1	1	56001209	26	1	1209	5205	0	0	0	0	0	0	0	400	0	23.6	0	1	0	Vag, non instr.	Spontaneous	38+6	O800A	1	0	May	38	No	0	AF034	0	DT037	0	0	0	0	0	0	0	N61-	0	0	0	0	0	0	0	0
	0	0	56001211	70.4	0	1211	5182	O701	O366	O990	0	0	0	0	400	0	28.43	1	1	0	Vag, non instr.	Spontaneous	39+6	O800B	2	0	May	38	No	0	AF034	0	0	0	0	0	0	0	0	0	Z03-	0	0	0	0	0	0	0	0
	0	0	56001210	30	1	1210	5521	O990	O701	O992	E669	Z352	0	0	350	0	32.77	2	1	0	Vag, non instr.	Spontaneous	41+6	O800A	1	0	May	32	No	0	AF034	0	0	0	0	0	0	0	0	0	0	0	0	0	0	0	0	0	0
	0	0	56001212	42.5	1	1212	5219	O757	O992	E039	E669	0	0	0	300	0	30.82	2	1	0	Vag, non instr.	Spontaneous	39+4	O800A	1	0	May	35	No	0	SN999	0	DT037	AF034	AF027	0	0	0	0	0	0	0	0	0	0	0	0	0	0
	0	0	56001213	34.6	1	1213	5241	O756A	O701	0	0	0	0	0	250	0	21.45	0	1	0	Vag, non instr.	Spontaneous	38+1	O800A	0	1	May	26	No	0	AF034	0	AF027	SN999	0	0	0	0	0	0	0	0	0	0	0	0	0	0	0
Mastitis	1	1	56001214	73.9	0	1214	5230	O267	0	0	0	0	0	0	300	0	18.79	0	1	0	Vag, non instr.	Spontaneous	40+3	O800A	3	0	May	40	No	0	AF034	0	SN999	0	0	0	0	0	0	0	N61-	0	0	0	0	0	0	0	0
	0	0	56001215	56.7	0	1215	5177	O990	O701	O267	0	0	0	0	840	0	21.56	0	1	0	Vag, non instr.	Spontaneous	41+1	O800A	0	1	May	26	No	0	AF034	0	0	0	0	0	0	0	0	0	Z719	O722	O990	0	0	0	0	0	0
	0	0	56001216	41.2	1	1216	5176	O701	0	0	0	0	0	0	500	0	29.01	1	1	0	Vag, non instr.	Spontaneous	40+3	O800A	0	1	May	20	No	0	AF034	0	DT037	SN999	0	0	0	0	0	0	R238P	0	0	0	0	0	0	0	0
inflammation vulva	0	0	56000219	74.6	0	219	3128	O610A	O714	O348D	O322	0	0	0	200	0	22.66	0	1	0	Vag, non instr.	Spontaneous	39+6	O800A	1	0	May	24	No	0	AF034	0	AF027	DT037	SN999	0	0	0	0	0	N768	Z860	Z080	0	0	0	0	0	0
	0	0	56001217	32.5	1	1217	5232	O714	Z918	0	0	0	0	0	200	0	27.27	1	1	0	Vag, non instr.	Spontaneous	39+3	O800A	0	1	May	32	No	0	AF034	0	SN999	DT037	0	0	0	0	0	0	0	0	0	0	0	0	0	0	0
	0	0	56000125	27.4	1	125	2858	O611	O992	E039	O267	0	0	0	500	0	21.8	0	1	0	Vag, non instr.	Spontaneous	40+0	O800A	4	0	May	36	No	0	AF034	0	0	0	0	0	0	0	0	0	0	0	0	0	0	0	0	0	0
	0	0	56001218	72.2	0	1218	5202	O714	0	0	0	0	0	0	250	0	27.6	1	1	0	Vag, non instr.	Spontaneous	40+0	O800A	0	1	May	24	No	0	AF034	0	SN999	0	0	0	0	0	0	0	0	0	0	0	0	0	0	0	0
	0	0	56001219	32.4	1	1219	5260	O701	O720	0	0	0	0	0	1150	1	29.02	1	1	0	Vag, non instr.	Spontaneous	38+1	O800A	0	1	May	32	No	0	AF034	0	SN999	0	0	0	0	0	0	0	0	0	0	0	0	0	0	0	0
	0	0	56001221	55.7	0	1221	5212	O489	O714	0	0	0	0	0	500	0	22.49	0	1	0	Vag, non instr.	Spontaneous	42+0	O800A	0	1	May	32	No	0	AF034	0	DR026	DT037	SN999	0	0	0	0	0	0	0	0	0	0	0	0	0	0
	0	0	56001220	51.6	0	1220	5250	O489	O610A	O611A	O224	O267	O998	N771	285	0	28.37	1	1	0	Vag, non instr.	Induction	42+1	O800A	1	0	May	36	No	0	AF034	0	DT027	DT037	0	0	0	0	0	0	0	0	0	0	0	0	0	0	0
	0	0	56001222	21	2	1222	5224	0	0	0	0	0	0	0	300	0	27.27	1	1	0	Vag, non instr.	Spontaneous	39+1	O800A	2	0	May	30	No	0	AF034	0	SN999	0	0	0	0	0	0	0	0	0	0	0	0	0	0	0	0
	0	0	56001223	51	0	1223	5242	0	0	0	0	0	0	0	200	0	24.52	0	1	0	Vag, non instr.	Spontaneous	40+0	O800A	0	1	May	25	No	0	AF034	0	SN999	0	0	0	0	0	0	0	0	0	0	0	0	0	0	0	0
	0	0	56001224	38.6	1	1224	5148	O489	O620	O714	O610A	O992	E669	0	600	0	34.19	2	1	0	Vag, non instr.	Induction	42+1	O800A	0	1	May	29	No	0	AF034	0	AL007	DA018	DT027	DT037	SN999	0	0	0	0	0	0	0	0	0	0	0	0
	0	0	56001225	34.6	1	1225	5208	O141	O714	O611A	0	0	0	0	300	0	28.68	1	1	0	Vacuum	Spontaneous	40+6	O814A	0	1	May	27	No	0	AF027	0	AF034	AM013	DT037	SK549	SN999	0	0	0	R568X	L010	L010X	Z238	0	0	0	0	0
	0	0	56001226	75.2	0	1226	5235	O621	0	0	0	0	0	0	250	0	23.08	0	1	0	Vag, non instr.	Spontaneous	41+1	O800A	0	1	May	29	No	0	AF034	0	DT037	0	0	0	0	0	0	0	0	0	0	0	0	0	0	0	0
	0	0	56001227	29.4	1	1227	5170	O689	O660	O489	O610A	O701	O622	O620	500	0	29.77	1	1	0	Vacuum	Induction	42+1	O814A	0	1	May	29	No	0	AF027	0	AF034	AL007	AM013	DR026	DT027	DT037	SK549	0	0	0	0	0	0	0	0	0	0
	0	0	56001228	40.9	1	1228	5258	O621	O992	E669	O267	0	0	0	400	0	34.78	2	1	0	Vag, non instr.	Spontaneous	39+2	O800A	0	1	May	27	No	0	AF034	0	DR026	DT037	SN999	0	0	0	0	0	0	0	0	0	0	0	0	0	0
Candida	1	0	56001229	52.2	0	1229	5251	O701	O621	D685A	0	0	0	0	350	0	25	1	1	0	Vag, non instr.	Spontaneous	40+4	O800A	0	1	May	24	No	0	AF034	0	SN999	DT037	0	0	0	0	0	0	B379P	0	0	0	0	0	0	0	0
	0	0	56000349	70.4	0	349	3358	0	0	0	0	0	0	0	800	0	23.78	0	1	0	Vag, non instr.	Spontaneous	39+2	O800A	1	0	May	37	No	0	AF034	0	SN999	0	0	0	0	0	0	0	D22-	0	0	0	0	0	0	0	0
	0	0	56001231	61.3	0	1231	5233	0	0	0	0	0	0	0	800	0	23.78	0	1	0	Vag, non instr.	Spontaneous	39+2	O800A	1	0	May	39	No	0	AF034	0	SN999	0	0	0	0	0	0	0	0	0	0	0	0	0	0	0	0
	0	0	56001232	51.1	0	1232	5214	O701	O718	0	0	0	0	0	470	0	24.22	0	1	0	Vag, non instr.	Spontaneous	40+2	O800A	0	1	May	28	No	0	AF034	0	AF027	DT037	SN999	0	0	0	0	0	0	0	0	0	0	0	0	0	0
	0	0	56001230	57.1	0	1230	5287	0	0	0	0	0	0	0	400	0	20.96	0	1	0	Vag, non instr.	Spontaneous	37+1	O800A	0	1	May	26	No	0	AF034	0	0	0	0	0	0	0	0	0	0	0	0	0	0	0	0	0	0
	0	0	56001233	34	1	1233	5240	O714	O990	0	0	0	0	0	300	0	22.22	0	1	0	Vag, non instr.	Spontaneous	39+3	O800A	0	1	May	24	No	0	AF034	0	DT037	SN999	0	0	0	0	0	0	0	0	0	0	0	0	0	0	0
	0	0	56001235	33.6	1	1235	5253	O701	O990	0	0	0	0	0	150	0	24.66	0	1	0	Vag, non instr.	Spontaneous	41+0	O800A	0	1	May	32	No	0	AF034	0	SN999	DT037	0	0	0	0	0	0	0	0	0	0	0	0	0	0	0
	0	0	56001236	44.9	1	1236	5324	O601C	0	0	0	0	0	0	200	0	23.76	0	1	0	Vag, non instr.	Spontaneous	35+6	O800A	0	1	May	28	No	0	AF034	0	0	0	0	0	0	0	0	0	0	0	0	0	0	0	0	0	0
	0	0	56001234	79.4	0	1234	5340	O139	O610A	O365	0	0	0	0	250	0	25.57	1	1	0	Vag, non instr.	Induction	37+3	O800A	0	1	May	36	No	0	AF034	0	AF027	DT027	0	0	0	0	0	0	O139	O16-P	0	0	0	0	0	0	0
	0	0	56000075	39.8	1	75	2721	O700	0	0	0	0	0	0	450	0	24.01	0	1	0	Vag, non instr.	Spontaneous	40+6	O800B	1	0	June	27	No	0	AF034	0	DT037	0	0	0	0	0	0	0	0	0	0	0	0	0	0	0	0
	0	0	56000076	39.1	1	76	2849	O714	0	0	0	0	0	0	300	0	21.56	0	1	0	Vag, non instr.	Spontaneous	37+0	O800A	1	0	June	23	No	0	AF034	0	SN999	AF027	0	0	0	0	0	0	0	0	0	0	0	0	0	0	0
	0	0	56000078	28.5	1	78	2772	O714	0	0	0	0	0	0	300	0	23.68	0	1	0	Vag, non instr.	Spontaneous	40+0	O800A	1	0	June	36	No	0	AF034	0	0	0	0	0	0	0	0	0	0	0	0	0	0	0	0	0	0
	0	0	56000080	54.3	0	80	2762	O701	0	0	0	0	0	0	400	0	25.95	1	1	0	Vag, non instr.	Spontaneous	40+1	O800A	2	0	June	28	No	0	AF034	0	0	0	0	0	0	0	0	0	0	0	0	0	0	0	0	0	0
	0	0	56000079	98.3	0	79	2792	O489	O714	O611A	O720	O149	0	0	1000	1	30.42	2	1	0	Vag, non instr.	Induction	42+1	O800A	0	1	June	31	No	0	AF027	0	AL007	DA018	DT037	SN999	0	0	0	0	0	0	0	0	0	0	0	0	0
	0	0	56000081	42.5	1	81	2822	O756A	O268A	Z352	0	0	0	0	250	0	28.77	1	1	0	Vag, non instr.	Spontaneous	39+4	O800A	0	1	June	33	No	0	AF027	0	AF034	DT037	0	0	0	0	0	0	0	0	0	0	0	0	0	0	0
	0	0	56000082	85.9	0	82	2852	O993	F329	0	0	0	0	0	200	0	25.42	1	1	0	Vag, non instr.	Spontaneous	38+2	O800A	2	0	June	35	No	0	AF034	0	0	0	0	0	0	0	0	0	0	0	0	0	0	0	0	0	0
	0	0	56000083	50.8	0	83	2755	O689	0	0	0	0	0	0			21.37	0	1	0	Vacuum	Spontaneous	40+0	O814A	0	1	June	26	No	0	SN999	0	AF034	DT037	0	0	0	0	0	0	0	0	0	0	0	0	0	0	0
	0	0	56000084	29.2	1	84	2817	O990	O347A	0	0	0	0	0	600	0	19.26	0	1	0	Vag, non instr.	Spontaneous	40+0	O800A	3	0	June	27	No	0	AF034	0	0	0	0	0	0	0	0	0	M791	0	0	0	0	0	0	0	0
	0	0	56000085	54.8	0	85	2957	O701	O365	0	0	0	0	0	350	0	25.37	1	1	0	Vag, non instr.	Spontaneous	41+0	O800A	0	1	June	30	No	0	AF034	0	DT037	SN999	0	0	0	0	0	0	0	0	0	0	0	0	0	0	0
	0	0	56000086	49.6	1	86	2809	O700	0	0	0	0	0	0	350	0	19.26	0	1	0	Vag, non instr.	Spontaneous	39+3	O800A	1	0	June	33	No	0	AF034	0	0	0	0	0	0	0	0	0	G442	0	0	0	0	0	0	0	0
Fever	0	0	56000088	79.8	0	88	2726	0	0	0	0	0	0	0	300	0	20.07	0	1	0	Vag, non instr.	Spontaneous	39+4	O800A	1	0	June	24	No	0	AF034	0	0	0	0	0	0	0	0	0	U999	L298	L509	O864	0	0	0	0	0
	0	0	56000087	36.3	1	87	2774	O620	O714	O992	E669	0	0	0	350	0	29.76	1	1	0	Vag, non instr.	Spontaneous	41+5	O800A	0	1	June	27	No	0	AF027	0	AF034	DT037	SK529	SN999	0	0	0	0	T784	0	0	0	0	0	0	0	0
	0	0	56000089	45.9	1	89	2840	O611A	Z918	0	0	0	0	0	600	0	29.41	1	1	0	Vag, non instr.	Spontaneous	40+5	O800A	1	0	June	28	No	0	AF027	0	AF034	DA001	DT037	SN999	0	0	0	0	0	0	0	0	0	0	0	0	0
	0	0	56000090	36.7	1	90	2791	O714	0	0	0	0	0	0	150	0	24.69	0	1	0	Vag, non instr.	Spontaneous	40+2	O800A	1	0	June	30	No	0	AF034	0	DT037	SK529	0	0	0	0	0	0	0	0	0	0	0	0	0	0	0
	0	0	56000092	56.7	0	92	2837	O365	O714	0	0	0	0	0	400	0	19.53	0	1	0	Vag, non instr.	Spontaneous	40+0	O800A	0	1	June	24	No	0	DA018	0	AF034	SN999	DT037	DR026	0	0	0	0	0	0	0	0	0	0	0	0	0
	0	0	56000093	34.1	1	93	2794	O611A	0	0	0	0	0	0	250	0	26.22	1	1	0	Vag, non instr.	Spontaneous	40+4	O800A	1	0	June	35	No	0	AF034	0	0	0	0	0	0	0	0	0	0	0	0	0	0	0	0	0	0
	0	0	56000091	28.9	1	91	2890	O701	O756A	0	0	0	0	0	350	0	23.88	0	1	0	Vag, non instr.	Induction	37+6	O800A	0	1	June	25	1-9 cig/day	1	AF034	0	DT037	SN999	DR026	0	0	0	0	0	0	0	0	0	0	0	0	0	0
	0	0	56001337	44.1	1	1337	5520	O611A	O489	O260	0	0	0	0	350	0	24.13	0	1	0	Vag, non instr.	Induction	42+0	O800A	0	1	June	30	No	0	DT037	0	SN999	AF034	0	0	0	0	0	0	0	0	0	0	0	0	0	0	0
	0	0	56000094	25.8	1	94	2802	O689	O701	0	0	0	0	0	650	0	25.19	1	1	0	Vacuum	Spontaneous	41+3	O814A	0	1	June	22	No	0	SN999	0	DT037	0	0	0	0	0	0	0	0	0	0	0	0	0	0	0	0
	0	0	56000095	37.7	1	95	2816	0	0	0	0	0	0	0	200	0	24.75	0	1	0	Vag, non instr.	Spontaneous	39+4	O800A	1	0	June	36	No	0	AF034	0	0	0	0	0	0	0	0	0	0	0	0	0	0	0	0	0	0
	0	0	56000096	18.7	2	96	2881	0	0	0	0	0	0	0	150	0	19.6	0	1	0	Vag, non instr.	Spontaneous	38+1	O800A	1	0	June	30	No	0	AF034	0	0	0	0	0	0	0	0	0	0	0	0	0	0	0	0	0	0
	0	0	56000097	37.3	1	97	2819	O714	O721A	O100	0	0	0	0	1500	1	25.87	1	1	0	Vag, non instr.	Spontaneous	39+3	O800B	1	0	June	38	No	0	AF034	0	DR026	DR029	0	0	0	0	0	0	I10-	0	0	0	0	0	0	0	0
	0	0	56000098	40.1	1	98	2885	0	0	0	0	0	0	0	300	0	21.86	0	1	0	Vag, non instr.	Spontaneous	39+0	O800B	0	1	June	25	No	0	AF034	0	SN999	0	0	0	0	0	0	0	0	0	0	0	0	0	0	0	0
	0	0	56000099	61.8	0	99	2878	0	0	0	0	0	0	0	400	0	20.76	0	1	0	Vag, non instr.	Spontaneous	38+5	O800A	2	0	June	30	No	0	AF034	0	SN999	0	0	0	0	0	0	0	0	0	0	0	0	0	0	0	0
	0	0	56000100	45.7	1	100	2947	O701	0	0	0	0	0	0	650	0	17.39	0	1	0	Vag, non instr.	Spontaneous	37+1	O800A	0	1	June	26	No	0	AF034	0	SN999	AF027	DT037	0	0	0	0	0	0	0	0	0	0	0	0	0	0
	0	0	56000101	53.8	0	101	2784	O489	O701	O611A	0	0	0	0	900	0	22.19	0	1	0	Vag, non instr.	Induction	42+0	O800A	0	1	June	30	No	0	DR026	0	DT037	SN999	0	0	0	0	0	0	Z039	0	0	0	0	0	0	0	0
	0	0	56000102	74.8	0	102	2771	O489	O611A	0	0	0	0	0	150	0	26.69	1	1	0	Vag, non instr.	Induction	42+0	O800B	1	0	June	26	No	0	AF027	0	AF034	DT037	SN999	0	0	0	0	0	0	0	0	0	0	0	0	0	0
	0	0	56000103	24.1	2	103	2888	O800A	O992	E669	0	0	0	0	250	0	36.47	2	1	0	Vag, non instr.	Spontaneous	41+1	O701	2	0	June	29	No	0	AF034	0	DA018	0	0	0	0	0	0	0	0	0	0	0	0	0	0	0	0
	0	0	56000105	63.7	0	105	2826	O700	0	0	0	0	0	0	200	0	20.61	0	1	0	Vag, non instr.	Spontaneous	40+2	O800A	1	0	June	32	No	0	AF034	0	0	0	0	0	0	0	0	0	0	0	0	0	0	0	0	0	0
	0	0	56000104	43.6	1	104	2859	0	0	0	0	0	0	0	250	0	23.79	0	1	0	Vag, non instr.	Spontaneous	40+0	O800A	0	1	June	30	No	0	AF027	0	AF034	DT037	SN999	0	0	0	0	0	O92-	0	0	0	0	0	0	0	0
	0	0	56000106	54.4	0	106	2836	0	0	0	0	0	0	0	150	0	23.05	0	1	0	Vag, non instr.	Spontaneous	40+1	O800A	1	0	June	25	No	0	AF034	0	SN999	0	0	0	0	0	0	0	0	0	0	0	0	0	0	0	0
infl. Uterus	1	1	56000107	54.9	0	107	2829	0	0	0	0	0	0	0	250	0	23.68	0	1	0	Vag, non instr.	Spontaneous	41+4	O800A	0	1	June	24	No	0	SN999	0	AF034	DT037	0	0	0	0	0	0	Z719	N71-	0	0	0	0	0	0	0
	0	0	56000108	53	0	108	2935	O322	O610A	E662	O992	Z354	0	0	500	0	37.38	2	1	0	Vag, non instr.	Induction	38+2	O800A	5	0	June	34	No	0	AF034	0	DT037	DT027	0	0	0	0	0	0	0	0	0	0	0	0	0	0	0
	0	0	56000110	49.9	1	110	2868	0	0	0	0	0	0	0	300	0	22.7	0	1	0	Vag, non instr.	Spontaneous	38+5	O800A	0	1	June	33	No	0	AF034	0	DT037	SN999	0	0	0	0	0	0	0	0	0	0	0	0	0	0	0
	0	0	56000704	66.3	0	704	4084	0	0	0	0	0	0	0	250	0	18.52	0	1	0	Vag, non instr.	Spontaneous	39+2	O800A	1	0	June	34	No	0	AF034	0	DT037	0	0	0	0	0	0	0	M545	0	0	0	0	0	0	0	0
	0	0	56000705	10.1	2	705	4129	O701	0	0	0	0	0	0	200	0	22.78	0	1	0	Vag, non instr.	Spontaneous	39+1	O800A	0	1	June	34	No	0	AF034	0	AF027	0	0	0	0	0	0	0	0	0	0	0	0	0	0	0	0
	0	0	56000706	33.8	1	706	4148	O268A	O756A	0	0	0	0	0	300	0	20.8	0	1	0	Vag, non instr.	Spontaneous	39+0	O800B	0	1	June	29	No	0	AF034	0	DT037	0	0	0	0	0	0	0	0	0	0	0	0	0	0	0	0
	0	0	56000707	154	0	707	4107	O993	F509	0	0	0	0	0	300	0	18.12	0	1	0	Vag, non instr.	Spontaneous	40+0	O800A	0	1	June	27	No	0	AF034	0	DT037	SN999	0	0	0	0	0	0	F603	F501	0	0	0	0	0	0	0
	0	0	56000709	36.7	1	709	4077	O489	O611A	0	0	0	0	0	700	0	22.83	0	1	0	Vag, non instr.	Induction	42+0	O800A	1	0	June	22	No	0	AF034	0	AF027	DT037	SN999	0	0	0	0	0	0	0	0	0	0	0	0	0	0
	0	0	56000711	46.3	1	711	4108	O701	O757	0	0	0	0	0	500	0	22.03	0	1	0	Vag, non instr.	Spontaneous	40+0	O800A	2	0	June	33	No	0	AF034	0	0	0	0	0	0	0	0	0	0	0	0	0	0	0	0	0	0
	0	0	56000710	32.7	1	710	4036	O322	O610A	O992	E669	0	0	0	300	0	32.87	2	1	0	Vag, non instr.	Induction	41+4	O800A	1	0	June	29	No	0	AF034	0	0	0	0	0	0	0	0	0	0	0	0	0	0	0	0	0	0
	0	0	56000712	53.4	0	712	4063	O990	F329	O993	0	0	0	0	500	0	21.28	0	1	0	Vag, non instr.	Spontaneous	39+6	O800A	0	1	June	23	No	0	AF034	0	DR026	0	0	0	0	0	0	0	0	0	0	0	0	0	0	0	0
	0	0	56000713	104	0	713	4121	O701	O988A	O260	0	0	0	0	300	0	21.96	0	1	0	Vag, non instr.	Spontaneous	40+3	O800A	0	1	June	28	No	0	AF034	0	SN999	0	0	0	0	0	0	0	U999	R104	0	0	0	0	0	0	0
	0	0	56000714	36.4	1	714	4089	O611A	0	0	0	0	0	0	250	0	23.43	0	1	0	Vag, non instr.	Spontaneous	41+1	O800A	0	1	June	30	No	0	AF034	0	SN999	DT037	AF027	0	0	0	0	0	0	0	0	0	0	0	0	0	0
	0	0	56000715	18.1	2	715	4115	Z918	O701	O611A	O995	J459	0	0	400	0	27.42	1	1	0	Vag, non instr.	Induction	40+1	O800W	1	0	June	33	No	0	AF034	0	AF027	DT037	SN999	0	0	0	0	0	0	0	0	0	0	0	0	0	0
	0	0	56000716	58	0	716	4185	O701	O993	F418	0	0	0	0	250	0	26.14	1	1	0	Vag, non instr.	Spontaneous	38+5	O800A	1	0	June	30	No	0	AF034	0	0	0	0	0	0	0	0	0	F411	Z760	0	0	0	0	0	0	0
	0	0	56000718	30.2	1	718	4057	O701	O757	O610A	O489	O231	0	0	450	0	24.8	0	1	0	Vag, non instr.	Induction	42+0	O800A	1	0	June	25	No	0	DT037	0	AF034	AL007	AF027	0	0	0	0	0	0	0	0	0	0	0	0	0	0
	0	0	56000717	58	0	717	4130	O620	O756B	O701	O610A	0	0	0	250	0	24.82	0	1	0	Vag, non instr.	Induction	39+5	O800A	0	1	June	26	No	0	AF034	0	DT037	0	0	0	0	0	0	0	0	0	0	0	0	0	0	0	0
	0	0	56000722	62.2	0	722	4110	O365	0	0	0	0	0	0	300	0	19.85	0	1	0	Vag, non instr.	Spontaneous	39+6	O800A	0	1	June	25	No	0	AF034	0	0	0	0	0	0	0	0	0	0	0	0	0	0	0	0	0	0
	0	0	56000719	39.7	1	719	4103	O689	O489	O611A	O365	O714	0	0	200	0	19.69	0	1	0	Vacuum	Induction	42+0	O814A	0	1	June	28	No	0	AF034	0	DT037	0	0	0	0	0	0	0	0	0	0	0	0	0	0	0	0
	0	0	56000721	37.1	1	721	4124	O366	Z918	0	0	0	0	0	600	0	26.99	1	1	0	Vag, non instr.	Spontaneous	40+5	O800A	1	0	June	29	No	0	AF034	0	DR026	SN999	0	0	0	0	0	0	N639	Z803	Z038W	0	0	0	0	0	0
	0	0	56000723	52.2	0	723	4270	0	0	0	0	0	0	0	350	0	19.92	0	1	0	Vag, non instr.	Spontaneous	40+4	O800A	0	1	June	25	No	0	AF034	0	SN999	0	0	0	0	0	0	0	0	0	0	0	0	0	0	0	0
	0	0	56000724	42.4	1	724	4239	O621	O714	O993	F329	0	0	0	300	0	21.24	0	1	0	Vacuum	Spontaneous	40+1	O814A	0	1	June	30	No	0	AF034	0	DA018	DT037	0	0	0	0	0	0	0	0	0	0	0	0	0	0	0
	0	0	56000726	18.6	2	726	4118	O756A	O992	E669	0	0	0	0	350	0	33	2	1	0	Vag, non instr.	Spontaneous	41+1	O800A	0	1	June	28	No	0	AF034	0	0	0	0	0	0	0	0	0	0	0	0	0	0	0	0	0	0
	0	0	56000725	33.4	1	725	4123	O750	O260	O983	0	0	0	0	250	0	22.22	0	1	0	Vacuum	Spontaneous	40+6	O814A	0	1	June	33	No	0	AF027	0	AF034	DT037	SN999	0	0	0	0	0	0	0	0	0	0	0	0	0	0
	0	0	56000720	32.4	1	720	4200	O620	O678	O489	O610B	0	0	0	4050	1	24.26	0	1	1	C section	Induction	42+3	O821	0	1	June	31	No	0	AF027	0	AF034	DA018	DT027	DT037	SN999	0	0	0	0	0	0	0	0	0	0	0	0
Breast abscess	1	1	56000727	50	0	727	4165	O702C	0	0	0	0	0	0	300	0	21.28	0	1	0	Vag, non instr.	Spontaneous	39+4	O800A	0	1	June	32	No	0	AF034	0	0	0	0	0	0	0	0	0	O91-	L08-P	N61-	0	0	0	0	0	0
	0	0	56000729	53.6	0	729	4109	0	0	0	0	0	0	0	400	0	21.45	0	1	0	Vag, non instr.	Spontaneous	41+3	O800A	1	0	June	25	No	0	SN999	0	AF034	DR026	0	0	0	0	0	0	0	0	0	0	0	0	0	0	0
	0	0	56000728	37.4	1	728	4137	O756A	O701	O992	E662	O348D	0	0	300	0	39.93	2	1	0	Vag, non instr.	Spontaneous	39+6	O800A	1	0	June	37	No	0	AF034	0	0	0	0	0	0	0	0	0	0	0	0	0	0	0	0	0	0
	0	0	56000730	65.7	0	730	4104	O701	0	0	0	0	0	0	450	0	25.61	1	1	0	Vag, non instr.	Spontaneous	41+1	O800A	1	0	June	28	No	0	AF034	0	0	0	0	0	0	0	0	0	0	0	0	0	0	0	0	0	0
	0	0	56000731	74.3	0	731	4100	O701	O757	O611A	0	0	0	0	600	0	19.92	0	1	0	Vag, non instr.	Spontaneous	41+4	O800A	2	0	June	31	No	0	AF034	0	SN999	AF027	DT037	DR026	0	0	0	0	0	0	0	0	0	0	0	0	0
	0	0	56000732	39.7	1	732	4164	Z918	O611A	0	0	0	0	0	300	0	28.24	1	1	0	Vag, non instr.	Induction	39+4	O800A	1	0	June	33	No	0	AF034	0	DT037	SN999	0	0	0	0	0	0	0	0	0	0	0	0	0	0	0
	0	0	56000733	47.7	1	733	4172	Z918	0	0	0	0	0	0	400	0	25	1	1	0	Vag, non instr.	Spontaneous	38+6	O800A	1	0	June	36	No	0	AF034	0	DT037	0	0	0	0	0	0	0	0	0	0	0	0	0	0	0	0
	0	0	56000734	58.6	0	734	4157	O714	0	0	0	0	0	0	450	0	26.56	1	1	0	Vag, non instr.	Spontaneous	41+1	O800A	0	1	June	23	No	0	AF034	0	0	0	0	0	0	0	0	0	0	0	0	0	0	0	0	0	0
	0	0	56000735	62.5	0	735	4162	O714	0	0	0	0	0	0	400	0	21.45	0	1	0	Vag, non instr.	Spontaneous	39+6	O800A	1	0	June	35	No	0	AF034	0	0	0	0	0	0	0	0	0	0	0	0	0	0	0	0	0	0
	0	0	56000736	36.2	1	736	4126	O701	O689	0	0	0	0	0	300	0	22	0	1	0	Vacuum	Spontaneous	40+6	O814A	0	1	June	26	No	0	AF034	0	AF027	DT037	SN999	0	0	0	0	0	0	0	0	0	0	0	0	0	0
	0	0	56000737	35.5	1	737	4201	Z918	O611A	0	0	0	0	0	250	0	26.99	1	1	0	Vag, non instr.	Induction	37+3	O800A	2	0	June	26	No	0	SN999	0	AF034	AF027	DT037	SK549	0	0	0	0	0	0	0	0	0	0	0	0	0
	0	0	56000738	57.4	0	738	4177	O714	0	0	0	0	0	0	250	0	22.66	0	1	0	Vag, non instr.	Spontaneous	38+6	O800A	0	1	June	27	No	0	AF034	0	0	0	0	0	0	0	0	0	0	0	0	0	0	0	0	0	0
	0	0	56000739	20.2	2	739	4189	O714	0	0	0	0	0	0	900	0	21.28	0	1	0	Vag, non instr.	Spontaneous	39+2	O800A	0	1	June	26	No	0	AF034	0	SN999	DT037	AF027	0	0	0	0	0	0	0	0	0	0	0	0	0	0
	0	0	56000741	59.9	0	741	4188	O611A	O992	E039	0	0	0	0	400	0	23.53	0	1	0	Vag, non instr.	Spontaneous	39+6	O800A	1	0	June	29	No	0	AF034	0	0	0	0	0	0	0	0	0	E03-	0	0	0	0	0	0	0	0
	0	0	56000742	36.2	1	742	4178	O756A	Z354	O366	0	0	0	0	450	0	28.08	1	1	0	Vag, non instr.	Spontaneous	39+2	O800A	3	0	June	37	No	0	AF034	0	DA021	DT037	SK529	0	0	0	0	0	0	0	0	0	0	0	0	0	0
	0	0	56000743	51.8	0	743	4087	O489	O611A	0	0	0	0	0	225	0	23.75	0	1	0	Vag, non instr.	Induction	42+0	O800A	1	0	June	33	No	0	AF027	0	AF034	AL007	DT037	SN999	0	0	0	0	Z017	0	0	0	0	0	0	0	0
	0	0	56000740	52.7	0	740	4197	O322	O610A	O701	O348D	0	0	0	175	0	22.22	0	1	0	Vag, non instr.	Induction	38+6	O800A	1	0	June	29	No	0	AF027	0	AF034	DT027	0	0	0	0	0	0	0	0	0	0	0	0	0	0	0
	0	0	56000708	33.5	1	708	4205	O441	0	0	0	0	0	0			22.4	0	1	1	C section	C section	38+1	O820	0	1	June	27	No	0	0	0	0	0	0	0	0	0	0	0	F439P	0	0	0	0	0	0	0	0
	0	0	56000744	41	1	744	4167	O701	0	0	0	0	0	0	400	0	24.66	0	1	0	Vag, non instr.	Spontaneous	40+4	O800A	0	1	June	28	No	0	AF034	0	DA018	SN999	0	0	0	0	0	0	0	0	0	0	0	0	0	0	0
	0	0	56000745	44.3	1	745	4168	O700	0	0	0	0	0	0	250	0	23.43	0	1	0	Vag, non instr.	Spontaneous	40+6	O800A	2	0	June	34	No	0	AF034	0	0	0	0	0	0	0	0	0	0	0	0	0	0	0	0	0	0
	0	0	56000746	69.2	0	746	4171	O700	0	0	0	0	0	0	500	0	23.53	0	1	0	Vag, non instr.	Spontaneous	39+6	O800A	2	0	June	30	No	0	AF034	0	DT037	0	0	0	0	0	0	0	0	0	0	0	0	0	0	0	0
	0	0	56000748	40.6	1	748	4231	O988A	0	0	0	0	0	0	200	0	24.11	0	1	0	Vag, non instr.	Spontaneous	37+4	O800A	1	0	June	28	No	0	AF034	0	0	0	0	0	0	0	0	0	0	0	0	0	0	0	0	0	0
	0	0	56000747	80.8	0	747	4145	O689	O701	0	0	0	0	0	400	0	18.8	0	1	0	Vacuum	Spontaneous	40+4	O814A	0	1	June	28	No	0	AF034	0	DT037	SN999	0	0	0	0	0	0	0	0	0	0	0	0	0	0	0
UTI	1	1	56001237	21.6	2	1237	5310	0	0	0	0	0	0	0	650	0	20.77	0	1	0	Vag, non instr.	Spontaneous	39+6	O800A	1	0	June	30	No	0	AF034	0	SN999	0	0	0	0	0	0	0	N300	N30-P	0	0	0	0	0	0	0
	0	0	56001239	57.3	0	1239	5348	O701	O621	0	0	0	0	0	600	0	23.46	0	1	0	Vag, non instr.	Spontaneous	39+3	O800B	0	1	June	34	No	0	AF034	0	AL007	DT037	0	0	0	0	0	0	0	0	0	0	0	0	0	0	0
	0	0	56001238	33.9	1	1238	5263	O701	O621	O611A	O992	E669	0	0	450	0	30.35	2	1	0	Vag, non instr.	Spontaneous	40+0	O800B	0	1	June	25	No	0	SN999	0	AF034	DA018	DT037	0	0	0	0	0	R21-	0	0	0	0	0	0	0	0
	0	0	56001240	37.2	1	1240	5288	O140	O701	Z918	O992	E669	O993	O610A	300	0	33.33	2	1	0	Vag, non instr.	Induction	38+2	O800A	0	1	June	28	No	0	AF027	0	AF034	AL007	DT027	0	0	0	0	0	Z719	M255	M220P	M220	0	0	0	0	0
	0	0	56000269	43.9	1	269	3181	0	0	0	0	0	0	0	500	0	22.55	0	1	0	Vag, non instr.	Spontaneous	39+6	O800A	1	0	June	30	No	0	AF034	0	0	0	0	0	0	0	0	0	0	0	0	0	0	0	0	0	0
	0	0	56001241	84.2	0	1241	5229	O489	O714	O610A	0	0	0	0	400	0	27.03	1	1	0	Vag, non instr.	Induction	42+1	O800A	0	1	June	28	No	0	AF034	0	SN999	AF027	DT037	DT027	0	0	0	0	0	0	0	0	0	0	0	0	0
	0	0	56001242	22.9	2	1242	5322	O701	0	0	0	0	0	0	250	0	24.11	0	1	0	Vag, non instr.	Spontaneous	39+1	O800A	0	1	June	30	No	0	AF034	0	SN999	DT037	0	0	0	0	0	0	Z017	0	0	0	0	0	0	0	0
	0	0	56001245	47	1	1245	5378	O756A	O701	0	0	0	0	0	200	0	23.53	0	1	0	Vag, non instr.	Spontaneous	39+5	O800A	0	1	June	30	No	0	AF034	0	0	0	0	0	0	0	0	0	0	0	0	0	0	0	0	0	0
	0	0	56000241	82.8	0	241	3275	O611A	O266	0	0	0	0	0	200	0	19.87	0	1	0	Vag, non instr.	Induction	39+2	O800A	1	0	June	29	No	0	AF027	0	DT037	SN999	0	0	0	0	0	0	0	0	0	0	0	0	0	0	0
	0	0	56001243	78.9	0	1243	5318	O611A	O266	0	0	0	0	0	200	0	19.87	0	1	0	Vag, non instr.	Induction	39+2	O800A	1	0	June	31	No	0	AF027	0	DT037	SN999	0	0	0	0	0	0	0	0	0	0	0	0	0	0	0
Mastitis	1	1	56001244	35.1	1	1244	5292	O489	O701	O610A	O990	0	0	0	700	0	27.88	1	1	0	Vag, non instr.	Spontaneous	42+1	O800A	0	1	June	22	No	0	AF034	0	DT037	DT027	0	0	0	0	0	0	O912	Z309	0	0	0	0	0	0	0
	0	0	56001247	48.3	1	1247	5298	O621	O611A	O992	E669	Z720A	0	0	700	0	31.25	2	1	0	Vag, non instr.	Spontaneous	40+5	O800A	1	0	June	26	1-9 cig/day	1	AF034	0	AF027	SN999	0	0	0	0	0	0	0	0	0	0	0	0	0	0	0
	0	0	56001246	81.6	0	1246	5231	O489	O701	O610A	F320	0	0	0	350	0	19.17	0	1	0	Vag, non instr.	Induction	42+0	O800A	0	1	June	23	No	0	DT027	0	SN999	AF034	AF027	0	0	0	0	0	0	0	0	0	0	0	0	0	0
	0	0	56001248	58.8	0	1248	5207	O665	O621	O489	O611A	O990	0	0	700	0	20.22	0	1	1	C section	Induction	42+0	O821	0	1	June	29	No	0	AF027	0	AF034	DT037	SN999	0	0	0	0	0	0	0	0	0	0	0	0	0	0
	0	0	56001250	51.7	0	1250	5281	O620	O701	O610A	O757	Z354	O348D	0	400	0	24.16	0	1	0	Vag, non instr.	Induction	41+0	O800A	4	0	June	34	No	0	AF034	0	DT037	0	0	0	0	0	0	0	0	0	0	0	0	0	0	0	0
	0	0	56001251	19.8	2	1251	5304	O700	0	0	0	0	0	0	400	0	25.81	1	1	0	Vag, non instr.	Spontaneous	40+4	O800A	0	1	June	22	No	0	AF034	0	0	0	0	0	0	0	0	0	0	0	0	0	0	0	0	0	0
	0	0	56001253	58.8	0	1253	5354	0	0	0	0	0	0	0	500	0	28.72	1	1	0	Vag, non instr.	Spontaneous	38+5	O800A	1	0	June	32	No	0	AF034	0	SN999	0	0	0	0	0	0	0	0	0	0	0	0	0	0	0	0
	0	0	56001252	42.4	1	1252	5328	O701	0	0	0	0	0	0	500	0	22.49	0	1	0	Vag, non instr.	Spontaneous	40+3	O800A	0	1	June	28	No	0	AF027	0	AF034	DT037	SN999	0	0	0	0	0	0	0	0	0	0	0	0	0	0
sinuitis, inflammation uterus, virus	1	0	56001255	36.8	1	1255	5312	O992	E669	0	0	0	0	0	400	0	37.79	2	1	0	Vag, non instr.	Spontaneous	39+3	O800A	1	0	June	25	No	0	AF034	0	0	0	0	0	0	0	0	0	R519	F509	R202	G039	G971	R52-	J019	B349	R529
	0	0	56001256	61.7	0	1256	5323	0	0	0	0	0	0	0	300	0	17.65	0	1	0	Vag, non instr.	Spontaneous	41+3	O800A	1	0	June	29	No	0	AF034	0	DT037	0	0	0	0	0	0	0	0	0	0	0	0	0	0	0	0
	0	0	56001257	51.6	0	1257	5342	0	0	0	0	0	0	0	900	0	20.79	0	1	0	Vag, non instr.	Spontaneous	40+4	O800A	3	0	June	39	No	0	AF034	0	DR026	0	0	0	0	0	0	0	0	0	0	0	0	0	0	0	0
	0	0	56001258	43	1	1258	5391	O701	O718	O611A	0	0	0	0	350	0	29.08	1	1	0	Vag, non instr.	Spontaneous	40+0	O800A	1	0	June	36	No	0	AF034	0	SN999	0	0	0	0	0	0	0	0	0	0	0	0	0	0	0	0
	0	0	56001260	79.3	0	1260	5291	O701	O348D	O611A	O988A	0	0	0	300	0	24.57	0	1	0	Vag, non instr.	Spontaneous	41+1	O800B	1	0	June	32	No	0	AF034	0	AF027	0	0	0	0	0	0	0	S223P	0	0	0	0	0	0	0	0
	0	0	56001259	104	0	1259	5289	O720	O990	0	0	0	0	0	2600	1	22.19	0	1	0	Vag, non instr.	Spontaneous	40+5	O800A	0	1	June	35	No	0	AF034	0	DT037	DR029	DT016	0	0	0	0	0	0	0	0	0	0	0	0	0	0
	0	0	56001262	45.7	1	1262	5402	O621	O714	O992	E039	0	0	0	900	0	24.91	0	1	0	Vag, non instr.	Spontaneous	37+5	O800A	0	1	June	24	No	0	AF034	0	DT037	SN999	0	0	0	0	0	0	E03-	F420	0	0	0	0	0	0	0
	0	0	56001263	63.3	0	1263	5277	O750	O756A	O701	0	0	0	0	700	0	24.09	0	1	0	Vacuum	Spontaneous	40+2	O814A	0	1	June	26	No	0	AF027	0	AF034	DR026	DT037	SN999	0	0	0	0	0	0	0	0	0	0	0	0	0
	0	0	56000342	69.5	0	342	3380	O731	0	0	0	0	0	0	800	0	22.94	0	1	0	Vag, non instr.	Spontaneous	40+3	O800A	1	0	June	34	No	0	AF034	0	0	0	0	0	0	0	0	0	0	0	0	0	0	0	0	0	0
	0	0	56001261	46.6	1	1261	5249	O689	O489	O610A	O714	0	0	0	450	0	21.01	0	1	0	Vacuum	Induction	42+1	O814A	0	1	June	28	No	0	AF034	0	DT037	DT027	SN999	0	0	0	0	0	0	0	0	0	0	0	0	0	0
	0	0	56001264	52.2	0	1264	5294	O701	O621	O992	E669	O268A	0	0	250	0	33.59	2	1	0	Vag, non instr.	Spontaneous	40+0	O800A	0	1	June	27	No	0	AF034	0	DT037	SN999	AL007	AF027	0	0	0	0	0	0	0	0	0	0	0	0	0
	0	0	56001265	69.8	0	1265	5319	O988A	0	0	0	0	0	0	800	0	20.8	0	1	0	Vag, non instr.	Spontaneous	41+5	O800A	2	0	June	38	No	0	AF034	0	0	0	0	0	0	0	0	0	0	0	0	0	0	0	0	0	0
	0	0	56001266	69.9	0	1266	5338	O701	O260	0	0	0	0	0	300	0	23.77	0	1	0	Vag, non instr.	Spontaneous	38+5	O800A	0	1	June	29	No	0	AF034	0	0	0	0	0	0	0	0	0	Z637	0	0	0	0	0	0	0	0
	0	0	56001270	51.8	0	1270	5346	O714	0	0	0	0	0	0	800	0	22.3	0	1	0	Vag, non instr.	Spontaneous	41+1	O800A	0	1	June	34	No	0	AF034	0	0	0	0	0	0	0	0	0	0	0	0	0	0	0	0	0	0
Virus infection	1	0	56001269	60.1	0	1269	5271	O701	O611A	F320	0	0	0	0	700	0	23.9	0	1	0	Vag, non instr.	Spontaneous	41+4	O800A	0	1	June	30	No	0	AF034	0	SN999	DT037	DR026	0	0	0	0	0	L208G	Z711	B34-P	0	0	0	0	0	0
	0	0	56001268	41.9	1	1268	5331	O689	O620	O701	O260	0	0	0	300	0	23.53	0	1	0	Vag, non instr.	Spontaneous	41+1	O814A	0	1	June	22	No	0	AF034	0	DT037	SN999	0	0	0	0	0	0	0	0	0	0	0	0	0	0	0
	0	0	56001271	20.6	2	1271	5326	Z658A	0	0	0	0	0	0	300	0	23.75	0	1	0	Vag, non instr.	Spontaneous	40+2	O800A	0	1	June	22	No	0	AF034	0	ZV020	0	0	0	0	0	0	0	0	0	0	0	0	0	0	0	0
	0	0	56001272	37.3	1	1272	5307	O701	0	0	0	0	0	0	250	0	21.63	0	1	0	Vag, non instr.	Spontaneous	40+4	O800A	0	1	June	27	No	0	AF034	0	DT037	0	0	0	0	0	0	0	0	0	0	0	0	0	0	0	0
	0	0	56001274	61.4	0	1274	5452	0	0	0	0	0	0	0	150	0	20.31	0	1	0	Vag, non instr.	Spontaneous	39+0	O800A	2	0	June	28	No	0	AF034	0	0	0	0	0	0	0	0	0	0	0	0	0	0	0	0	0	0
	0	0	56001273	72.7	0	1273	5349	O689	O610A	Z352	0	0	0	0	400	0	26.56	1	1	0	Vacuum	Induction	39+4	O814A	2	0	June	29	No	0	AF034	0	AF027	DT027	DT037	SN999	0	0	0	0	0	0	0	0	0	0	0	0	0
	0	0	56001275	55.9	0	1275	5303	O714	O268C	0	0	0	0	0	350	0	22.39	0	1	0	Vag, non instr.	Spontaneous	41+0	O800A	0	1	June	24	No	0	AF034	0	SN999	DT037	0	0	0	0	0	0	N870	R319	0	0	0	0	0	0	0
	0	0	56001276	81.2	0	1276	5329	O621	O321	O678	O260	0	0	0	1550	1	22.79	0	1	1	C section	Spontaneous	40+2	O821	0	1	June	28	No	0	AF034	0	DT037	0	0	0	0	0	0	0	0	0	0	0	0	0	0	0	0
	0	0	56000112	74	0	112	2946	O321	0	0	0	0	0	0	300	0	28.2	1	1	1	C section	Spontaneous	38+1	O821	0	1	July	34	No	0	0	0	0	0	0	0	0	0	0	0	0	0	0	0	0	0	0	0	0
	0	0	56000113	28.7	1	113	2851	Z918	O611A	O988A	0	0	0	0	300	0	23.53	0	1	0	Vag, non instr.	Induction	41+1	O800A	1	0	July	36	No	0	SN999	0	AF027	AF034	DT037	0	0	0	0	0	0	0	0	0	0	0	0	0	0
	0	0	56000114	61.7	0	114	2863	0	0	0	0	0	0	0	400	0	23.08	0	1	0	Vag, non instr.	Spontaneous	40+6	O800A	2	0	July	35	No	0	AF034	0	0	0	0	0	0	0	0	0	0	0	0	0	0	0	0	0	0
	0	0	56000111	25.8	1	111	2916	O701	O421	O601C	0	0	0	0	400	0	22.1	0	1	0	Vag, non instr.	Spontaneous	36+4	O800A	0	1	July	27	No	0	AF027	0	AF034	DR026	DT037	SN999	0	0	0	0	0	0	0	0	0	0	0	0	0
	0	0	56000115	58.4	0	115	2919	O689	O701	O267	0	0	0	0	350	0	21.74	0	1	0	Vacuum	Spontaneous	40+2	O814A	0	1	July	34	No	0	AF027	0	AF034	DT037	SN999	0	0	0	0	0	O267	0	0	0	0	0	0	0	0
	0	0	56000117	46.2	1	117	2891	O611A	O988A	O992	E039	Q796	0	0	300	0	26.17	1	1	0	Vag, non instr.	Induction	38+3	O800A	4	0	July	37	No	0	AF034	0	DT037	SN999	0	0	0	0	0	0	I84-	E03-	M790	M549P	0	0	0	0	0
	0	0	56000118	57	0	118	2841	0	0	0	0	0	0	0	200	0	25.87	1	1	0	Vag, non instr.	Spontaneous	39+6	O800A	1	0	July	28	No	0	AF034	0	0	0	0	0	0	0	0	0	0	0	0	0	0	0	0	0	0
	0	0	56000119	92.4	0	119	3031	0	0	0	0	0	0	0	300	0	30.15	2	1	0	Vag, non instr.	Spontaneous	39+3	O800A	3	0	July	34	No	0	AF034	0	0	0	0	0	0	0	0	0	0	0	0	0	0	0	0	0	0
	0	0	56000120	67.6	0	120	2941	O701	O268A	O991	D685A	0	0	0	500	0	25.68	1	1	0	Vag, non instr.	Spontaneous	39+3	O800A	0	1	July	35	No	0	AF027	0	AF034	DR026	0	0	0	0	0	0	O222	Z921	D685A	0	0	0	0	0	0
	0	0	56000121	83.8	0	121	2810	O489	O714	0	0	0	0	0	400	0	27.72	1	1	0	Vag, non instr.	Spontaneous	42+0	O800A	0	1	July	29	No	0	AF034	0	SN999	AF027	0	0	0	0	0	0	0	0	0	0	0	0	0	0	0
	0	0	56000122	50.5	0	122	2842	O701	O992	E059	0	0	0	0	400	0	22.26	0	1	0	Vag, non instr.	Spontaneous	40+2	O800A	0	1	July	27	No	0	AF034	0	SN999	0	0	0	0	0	0	0	E050	0	0	0	0	0	0	0	0
	0	0	56000123	64.8	0	123	2867	O689	O321	O611A	0	0	0	0	550	0	22.52	0	1	1	C section	Induction	39+4	O821	1	0	July	33	No	0	0	0	0	0	0	0	0	0	0	0	0	0	0	0	0	0	0	0	0
	0	0	56000124	63.2	0	124	2832	O756B	O714	O610A	0	0	0	0	400	0	22.41	0	1	0	Vag, non instr.	Induction	40+5	O800A	0	1	July	29	No	0	AF027	0	AF034	DT037	SN999	0	0	0	0	0	0	0	0	0	0	0	0	0	0
	0	0	56000127	48.8	1	127	2882	Z918	O611A	O366	0	0	0	0	200	0	27.16	1	1	0	Vag, non instr.	Induction	39+0	O800B	2	0	July	29	No	0	AF034	0	DR026	DT037	SN999	0	0	0	0	0	0	0	0	0	0	0	0	0	0
	0	0	56000126	47.4	1	126	2926	O140	O701	O611A	O260	0	0	0	550	0	21.05	0	1	0	Vag, non instr.	Induction	38+1	O800A	0	1	July	27	No	0	AF034	0	DT037	SN999	0	0	0	0	0	0	0	0	0	0	0	0	0	0	0
	0	0	56001380	26.6	1	1380	5575	O701	O995	J451W	O992	E669	0	0	300	0	30	2	1	0	Vag, non instr.	Spontaneous	41+0	O800A	0	1	July	31	No	0	DT037	0	SK549	AF034	0	0	0	0	0	0	Z516	0	0	0	0	0	0	0	0
Fever	0	0	56000128	55.6	0	128	2956	O701	O366	0	0	0	0	0	200	0	29.43	1	1	0	Vag, non instr.	Spontaneous	39+6	O800A	1	0	July	29	No	0	AF034	0	0	0	0	0	0	0	0	0	R50-	R509	0	0	0	0	0	0	0
app	1	0	56000129	75.1	0	129	2955	O701	0	0	0	0	0	0	400	0	21.11	0	1	0	Vag, non instr.	Spontaneous	40+4	O800A	1	0	July	29	No	0	AF034	0	DA018	SK529	0	0	0	0	0	0	K358	R104	O996	N399P	0	0	0	0	0
	0	0	56000132	39.9	1	132	2866	0	0	0	0	0	0	0	450	0	20.59	0	1	0	Vag, non instr.	Spontaneous	39+4	O800A	0	1	July	32	No	0	AF034	0	DR026	0	0	0	0	0	0	0	0	0	0	0	0	0	0	0	0
	0	0	56000131	50.5	0	131	2848	O611A	0	0	0	0	0	0	350	0	21.45	0	1	0	Vag, non instr.	Spontaneous	40+4	O800A	1	0	July	28	No	0	AF034	0	SK549	0	0	0	0	0	0	0	0	0	0	0	0	0	0	0	0
	0	0	56000130	78.6	0	130	2915	O689	O610A	O756B	O702D	O757	O366	0	700	0	25.18	1	1	0	Vacuum	Induction	40+2	O814A	1	0	July	28	No	0	AF034	0	DT037	SN999	0	0	0	0	0	0	0	0	0	0	0	0	0	0	0
cystitis, Breast abscess, otitis	1	1	56000133	53.4	0	133	2883	O701	O348D	0	0	0	0	0			27.21	1	1	0	Vag, non instr.	Spontaneous	40+1	O800A	1	0	July	32	No	0	AF034	0	0	0	0	0	0	0	0	0	N30-P	O91-	H60-	Z760	0	0	0	0	0
	0	0	56000135	47.4	1	135	3030	O993	F900B	0	0	0	0	0	150	0	18.92	0	1	0	Vag, non instr.	Spontaneous	39+2	O800A	0	1	July	22	No	0	AF034	0	AF027	SN999	DT037	DR026	0	0	0	0	0	0	0	0	0	0	0	0	0
	0	0	56000888	31.2	1	888	4548	O993	F900B	0	0	0	0	0	150	0	18.92	0	1	0	Vag, non instr.	Spontaneous	39+2	O800A	0	1	July	23	No	0	AF034	0	AF027	SN999	DT037	DR026	0	0	0	0	L29-P	0	0	0	0	0	0	0	0
	0	0	56000134	49.9	1	134	2896	0	0	0	0	0	0	0	200	0	20.29	0	1	0	Vag, non instr.	Spontaneous	40+2	O800A	1	0	July	31	No	0	AF034	0	DR026	0	0	0	0	0	0	0	0	0	0	0	0	0	0	0	0
	0	0	56000136	110	0	136	2936	O701	O988A	O995	J459	0	0	0	300	0	27.12	1	1	0	Vag, non instr.	Spontaneous	39+4	O800A	2	0	July	32	No	0	AF034	0	0	0	0	0	0	0	0	0	Z006	0	0	0	0	0	0	0	0
	0	0	56000137	72.7	0	137	2903	0	0	0	0	0	0	0	300	0	25.89	1	1	0	Vag, non instr.	Spontaneous	40+6	O800A	1	0	July	27	No	0	AF034	0	0	0	0	0	0	0	0	0	0	0	0	0	0	0	0	0	0
	0	0	56000138	48.2	1	138	2927	O701	O611A	0	0	0	0	0	350	0	18.44	0	1	0	Vag, non instr.	Spontaneous	39+1	O800A	0	1	July	22	No	0	AF034	0	SN999	AF027	0	0	0	0	0	0	0	0	0	0	0	0	0	0	0
Breast abscess	1	1	56000140	91.7	0	140	2931	O701	0	0	0	0	0	0	300	0	25.34	1	1	0	Vag, non instr.	Spontaneous	40+3	O800A	1	0	July	30	No	0	AF034	0	DR026	0	0	0	0	0	0	0	O91-	0	0	0	0	0	0	0	0
	0	0	56000139	70.4	0	139	2918	O700	0	0	0	0	0	0	300	0	27.03	1	1	0	Vag, non instr.	Spontaneous	41+6	O800A	2	0	July	39	No	0	AF034	0	0	0	0	0	0	0	0	0	0	0	0	0	0	0	0	0	0
	0	0	56000142	55.3	0	142	2930	O701	0	0	0	0	0	0	250	0	21.05	0	1	0	Vag, non instr.	Spontaneous	39+2	O800A	0	1	July	30	No	0	AF034	0	DR026	0	0	0	0	0	0	0	0	0	0	0	0	0	0	0	0
	0	0	56000141	69	0	141	3011	Z918	O611A	O714	0	0	0	0	400	0	25.36	1	1	0	Vag, non instr.	Induction	37+6	O800A	1	0	July	36	No	0	AF027	0	AF034	DT037	0	0	0	0	0	0	Z516	M791	0	0	0	0	0	0	0
	0	0	56000143	69.9	0	143	2897	O701	O610A	0	0	0	0	0	500	0	32.09	2	1	0	Vag, non instr.	Induction	40+4	O800A	2	0	July	32	No	0	DT037	0	AF034	0	0	0	0	0	0	0	0	0	0	0	0	0	0	0	0
	0	0	56000144	54	0	144	2980	0	0	0	0	0	0	0	250	0	22.15	0	1	0	Vag, non instr.	Spontaneous	38+6	O800A	0	1	July	23	No	0	AF034	0	SN999	0	0	0	0	0	0	0	0	0	0	0	0	0	0	0	0
	0	0	56000145	63.5	0	145	2963	O701	0	0	0	0	0	0	350	0	21.45	0	1	0	Vag, non instr.	Spontaneous	39+3	O800A	0	1	July	29	No	0	AF034	0	SN999	DR026	0	0	0	0	0	0	0	0	0	0	0	0	0	0	0
	0	0	56000146	88.8	0	146	2954	O689	0	0	0	0	0	0	400	0	25.78	1	1	1	C section	Spontaneous	39+2	O821	1	0	July	32	No	0	AF034	0	DT037	0	0	0	0	0	0	0	0	0	0	0	0	0	0	0	0
	0	0	56000148	60.4	0	148	3020	O756A	O701	0	0	0	0	0	450	0	25.52	1	1	0	Vag, non instr.	Spontaneous	38+0	O800A	1	0	July	28	No	0	AF034	0	0	0	0	0	0	0	0	0	0	0	0	0	0	0	0	0	0
	0	0	56000147	36.5	1	147	2901	O654	O489	O610B	O611A	O140	0	0	2000	1	26.67	1	1	1	C section	Induction	42+1	O821	2	0	July	36	1-9 cig/day	1	AF034	0	DT037	SN999	0	0	0	0	0	0	Z228A	0	0	0	0	0	0	0	0
	0	0	56000150	83	0	150	3032	O701	O601C	0	0	0	0	0	200	0	24.73	0	1	0	Vag, non instr.	Spontaneous	36+5	O800A	0	1	July	28	No	0	AF034	0	DT037	SN999	0	0	0	0	0	0	0	0	0	0	0	0	0	0	0
	0	0	56000153	92.4	0	153	2965	0	0	0	0	0	0	0	400	0	22.34	0	1	0	Vag, non instr.	Spontaneous	39+3	O800A	0	1	July	28	No	0	AF034	0	0	0	0	0	0	0	0	0	0	0	0	0	0	0	0	0	0
	0	0	56000154	98.4	0	154	2887	0	0	0	0	0	0	0	600	0	26.39	1	1	0	Vag, non instr.	Spontaneous	41+4	O800B	3	0	July	40	No	0	AF034	0	0	0	0	0	0	0	0	0	0	0	0	0	0	0	0	0	0
	0	0	56000156	69.2	0	156	2967	O702C	O689	0	0	0	0	0	300	0	21.6	0	1	0	Vacuum	Spontaneous	38+3	O814A	0	1	July	25	No	0	AF034	0	DT037	0	0	0	0	0	0	0	0	0	0	0	0	0	0	0	0
	0	0	56000311	69.6	0	311	3010	O665	O621	O721A	O648	O990	0	0	2100	1	22.88	0	1	1	C section	Spontaneous	38+3	O821	0	1	July	33	No	0	AF027	0	AF034	DA018	DT037	SN999	0	0	0	0	0	0	0	0	0	0	0	0	0
	0	0	56000155	59.7	0	155	2904	O489	O701	O611A	O700	0	0	0	640	0	21.74	0	1	0	Vag, non instr.	Induction	42+0	O800A	1	0	July	36	No	0	AF027	0	DT037	SK549	DA001	0	0	0	0	0	0	0	0	0	0	0	0	0	0
	0	0	56000158	63.1	0	158	2966	O701	0	0	0	0	0	0	200	0	27.03	1	1	0	Vag, non instr.	Spontaneous	40+3	O800A	2	0	July	38	No	0	AF034	0	0	0	0	0	0	0	0	0	0	0	0	0	0	0	0	0	0
	0	0	56000157	36.6	1	157	2905	O750	O701	O908	O992	E669	0	0	500	0	32.98	2	1	0	Vacuum	Spontaneous	40+6	O814X	0	1	July	30	No	0	AF027	0	AF034	AL007	DT037	SN999	0	0	0	0	0	0	0	0	0	0	0	0	0
	0	0	56000159	101	0	159	2999	0	0	0	0	0	0	0	400	0	27.73	1	1	0	Vag, non instr.	Spontaneous	38+3	O800A	0	1	July	36	No	0	AF034	0	SN999	DT037	DR026	0	0	0	0	0	0	0	0	0	0	0	0	0	0
UTI	1	1	56000161	43.4	1	161	3037	Z918	O701	O611A	0	0	0	0	300	0	24.37	0	1	0	Vag, non instr.	Induction	38+0	O800A	2	0	July	42	No	0	AF034	0	DT037	SN999	0	0	0	0	0	0	N390	R339	R21-	0	0	0	0	0	0
	0	0	56000162	37.2	1	162	2991	0	0	0	0	0	0	0	200	0	25.19	1	1	0	Vag, non instr.	Spontaneous	39+5	O800A	2	0	July	33	No	0	AF034	0	0	0	0	0	0	0	0	0	0	0	0	0	0	0	0	0	0
	0	0	56000160	95.3	0	160	3016	O756B	O611A	0	0	0	0	0	300	0	21.63	0	1	0	Vag, non instr.	Induction	39+2	O800A	0	1	July	25	No	0	AF034	0	DT037	SN999	0	0	0	0	0	0	0	0	0	0	0	0	0	0	0
	0	0	56001399	54.6	0	1399	5691	O756B	O610A	O701	0	0	0	0	300	0	21.32	0	1	0	Vag, non instr.	Induction	40+3	O800A	0	1	July	32	No	0	AF034	0	0	0	0	0	0	0	0	0	0	0	0	0	0	0	0	0	0
	0	0	56000749	63.6	0	749	4147	O701	0	0	0	0	0	0	350	0	23.05	0	1	0	Vag, non instr.	Spontaneous	41+0	O800A	2	0	July	33	No	0	AF034	0	0	0	0	0	0	0	0	0	0	0	0	0	0	0	0	0	0
	0	0	56000750	46.7	1	750	4219	Z918	O611A	0	0	0	0	0	200	0	21.01	0	1	0	Vag, non instr.	Induction	39+1	O800A	0	1	July	36	No	0	DT037	0	SK549	0	0	0	0	0	0	0	0	0	0	0	0	0	0	0	0
	0	0	56000751	93.4	0	751	4156	O701	O611A	0	0	0	0	0	300	0	21.24	0	1	0	Vag, non instr.	Spontaneous	41+0	O800A	2	0	July	31	No	0	AF034	0	0	0	0	0	0	0	0	0	D802	D803	0	0	0	0	0	0	0
	0	0	56000753	45.5	1	753	4225	0	0	0	0	0	0	0	350	0	22.79	0	1	0	Vag, non instr.	Spontaneous	40+3	O800A	0	1	July	35	No	0	AF034	0	DT037	SN999	0	0	0	0	0	0	0	0	0	0	0	0	0	0	0
	0	0	56000754	49.6	1	754	4160	0	0	0	0	0	0	0	500	0	25.53	1	1	0	Vag, non instr.	Spontaneous	41+2	O800A	1	0	July	30	No	0	SN999	0	AF034	0	0	0	0	0	0	0	0	0	0	0	0	0	0	0	0
	0	0	56000752	41.4	1	752	4173	O689	O489	O610A	0	0	0	0	300	0	22.52	0	1	0	Vacuum	Induction	42+1	O814A	2	0	July	36	No	0	DT037	0	SN999	0	0	0	0	0	0	0	0	0	0	0	0	0	0	0	0
	0	0	56000756	60.3	0	756	4213	Z918	O611A	0	0	0	0	0	300	0	20.82	0	1	0	Vag, non instr.	Induction	39+2	O800A	1	0	July	29	No	0	AF027	0	DT037	0	0	0	0	0	0	0	0	0	0	0	0	0	0	0	0
	0	0	56000757	44.4	1	757	4155	O701	O990	0	0	0	0	0	300	0	21.33	0	1	0	Vag, non instr.	Spontaneous	41+5	O800A	0	1	July	32	No	0	AF034	0	AF027	DT037	SN999	0	0	0	0	0	Z038	L309P	0	0	0	0	0	0	0
	0	0	56000758	65.3	0	758	4251	O689	0	0	0	0	0	0	200	0	20.79	0	1	0	Vag, non instr.	Spontaneous	37+2	O814A	1	0	July	31	No	0	DR026	0	AF034	0	0	0	0	0	0	0	0	0	0	0	0	0	0	0	0
	0	0	56000755	58.4	0	755	4180	O689	O140	O992	E669	O610A	O611A	0	1000	1	31.28	2	1	1	C section	Induction	41+0	O821	0	1	July	32	No	0	AF027	0	AF034	AL007	DT027	DT037	SN999	0	0	0	E039	0	0	0	0	0	0	0	0
	0	0	56000760	43.9	1	760	4140	Z918	O358B	0	0	0	0	0	350	0	28.1	1	1	0	Vag, non instr.	Spontaneous	41+0	O800A	2	0	July	30	No	0	SN999	0	0	0	0	0	0	0	0	0	F32-	0	0	0	0	0	0	0	0
	0	0	56000759	78.4	0	759	4198	0	0	0	0	0	0	0	400	0	25.17	1	1	0	Vag, non instr.	Spontaneous	40+4	O800A	1	0	July	31	No	0	AF034	0	0	0	0	0	0	0	0	0	0	0	0	0	0	0	0	0	0
Breast abscess	1	1	56000761	77.9	0	761	4442	O988A	Z354	O366	0	0	0	0	400	0	25.55	1	1	0	Vag, non instr.	Spontaneous	38+6	O800A	3	0	July	43	No	0	AF034	0	SK549	0	0	0	0	0	0	0	O91-	0	0	0	0	0	0	0	0
	0	0	56000764	66	0	764	4229	O348D	Z918	O714	O700	0	0	0	250	0	28.57	1	1	0	Vag, non instr.	Spontaneous	39+1	O800A	1	0	July	37	No	0	AF034	0	0	0	0	0	0	0	0	0	0	0	0	0	0	0	0	0	0
	0	0	56000762	77.1	0	762	4223	O756A	O268G	O701	O260	0	0	0	450	0	22.15	0	1	0	Vag, non instr.	Spontaneous	40+5	O800A	0	1	July	29	No	0	AF034	0	DT037	SN999	0	0	0	0	0	0	R638P	M674	N399P	R51-	0	0	0	0	0
	0	0	56000765	60.6	0	765	4216	O720	O990	0	0	0	0	0	1150	1	23.76	0	1	0	Vag, non instr.	Spontaneous	40+0	O800A	1	0	July	31	No	0	AF034	0	0	0	0	0	0	0	0	0	R238P	0	0	0	0	0	0	0	0
	0	0	56000763	70.3	0	763	4242	Z918	O701	O611A	O348D	0	0	0	700	0	22.73	0	1	0	Vag, non instr.	Spontaneous	39+2	O800A	1	0	July	27	No	0	DT037	0	SN999	AF034	0	0	0	0	0	0	0	0	0	0	0	0	0	0	0
	0	0	56000766	58.1	0	766	4249	O714	0	0	0	0	0	0	350	0	24.69	0	1	0	Vag, non instr.	Spontaneous	38+3	O800A	0	1	July	31	No	0	AF034	0	SN999	0	0	0	0	0	0	0	0	0	0	0	0	0	0	0	0
	0	0	56000768	47.9	1	768	4134	O730	0	0	0	0	0	0	600	0	23.05	0	1	0	Vag, non instr.	Spontaneous	41+2	O800A	0	1	July	27	No	0	AF034	0	0	0	0	0	0	0	0	0	0	0	0	0	0	0	0	0	0
	0	0	56000767	44.8	1	767	4235	O611A	O268A	0	0	0	0	0	500	0	29.77	1	1	0	Vag, non instr.	Spontaneous	40+3	O800A	0	1	July	30	No	0	SN999	0	AF034	DT037	0	0	0	0	0	0	0	0	0	0	0	0	0	0	0
	0	0	56000769	49.8	1	769	4267	F329	O611A	0	0	0	0	0	350	0	19.12	0	1	0	Vag, non instr.	Spontaneous	38+2	O800A	2	0	July	35	No	0	AF034	0	SN999	AF027	DT037	0	0	0	0	0	F331	0	0	0	0	0	0	0	0
	0	0	56000771	75	0	771	4176	O718	O489	0	0	0	0	0	350	0	24.26	0	1	0	Vag, non instr.	Spontaneous	42+0	O800A	0	1	July	29	No	0	AF034	0	SN999	0	0	0	0	0	0	0	0	0	0	0	0	0	0	0	0
	0	0	56000770	74.1	0	770	4308	O689	O365	Z918	Z358	O993	F412	0	100	0	22.93	0	1	0	Vacuum	Spontaneous	38+5	O814A	0	1	July	19	1-9 cig/day	1	AF027	0	AF034	DT037	SN999	0	0	0	0	0	F32-	0	0	0	0	0	0	0	0
	0	0	56000773	46.8	1	773	4170	O489	O701	O611A	0	0	0	0	150	0	22.15	0	1	0	Vag, non instr.	Induction	42+0	O800A	1	0	July	31	No	0	AF034	0	DT037	SK529	DR026	0	0	0	0	0	0	0	0	0	0	0	0	0	0
	0	0	56000772	83.4	0	772	4211	O489	O611A	0	0	0	0	0	300	0	21.23	0	1	0	Vag, non instr.	Induction	42+1	O800A	0	1	July	29	No	0	AF034	0	DT037	SN999	AF027	0	0	0	0	0	0	0	0	0	0	0	0	0	0
	0	0	56000774	45.9	1	774	4187	0	0	0	0	0	0	0			24.06	0	1	0	Vag, non instr.	Spontaneous	41+1	O800A	0	1	July	25	No	0	AF034	0	SN999	DT037	0	0	0	0	0	0	0	0	0	0	0	0	0	0	0
	0	0	56000775	77.9	0	775	4252	O139	O611A	O701	0	0	0	0	500	0	23.66	0	1	0	Vag, non instr.	Induction	40+6	O800A	1	0	July	43	No	0	AF034	0	AF027	DT037	SN999	0	0	0	0	0	0	0	0	0	0	0	0	0	0
	0	0	56000777	27.6	1	777	4233	O992	E669	E039	O993	F329	0	0	450	0	30.4	2	1	0	Vag, non instr.	Spontaneous	39+5	O800A	2	0	July	37	No	0	AF034	0	0	0	0	0	0	0	0	0	F321	F519	0	0	0	0	0	0	0
sinuitis	1	0	56000778	68.7	0	778	4237	0	0	0	0	0	0	0	400	0	21.61	0	1	0	Vag, non instr.	Spontaneous	40+4	O831	1	0	July	30	No	0	AF034	0	AF027	DT037	0	0	0	0	0	0	J01-	0	0	0	0	0	0	0	0
	0	0	56000779	46.5	1	779	4298	O268A	0	0	0	0	0	0	320	0	26.58	1	1	0	Vag, non instr.	Spontaneous	38+3	O800A	0	1	July	26	No	0	AF034	0	SN999	0	0	0	0	0	0	0	0	0	0	0	0	0	0	0	0
	0	0	56000781	42.5	1	781	4300	O611A	0	0	0	0	0	0	400	0	41.2	2	1	0	Vag, non instr.	Spontaneous	38+5	O800A	1	0	July	30	No	0	AF034	0	DA018	SN999	0	0	0	0	0	0	0	0	0	0	0	0	0	0	0
	0	0	56000780	55	0	780	4238	O701	O260	O990	0	0	0	0	800	0	29.07	1	1	0	Vag, non instr.	Spontaneous	40+6	O800A	0	1	July	33	No	0	AF034	0	DR029	DT037	SN999	0	0	0	0	0	0	0	0	0	0	0	0	0	0
	0	0	56000776	59.1	0	776	4244	O689	O713	O714	O720	O990	0	0	2200	1	21.37	0	1	0	Vacuum	Spontaneous	40+4	O814A	0	1	July	27	No	0	AF034	0	SN999	AF027	DT037	SK549	0	0	0	0	Z634	0	0	0	0	0	0	0	0
	0	0	56000783	58.6	0	783	4265	O701	0	0	0	0	0	0	250	0	22.66	0	1	0	Vag, non instr.	Spontaneous	40+3	O800A	1	0	July	32	No	0	AF034	0	0	0	0	0	0	0	0	0	0	0	0	0	0	0	0	0	0
	0	0	56000782	51.3	0	782	4221	O489	O701	O993	G409	0	0	0	400	0	24.91	0	1	0	Vag, non instr.	Spontaneous	42+0	O800A	0	1	July	27	No	0	AF027	0	AF034	DR026	DT037	SN999	0	0	0	0	0	0	0	0	0	0	0	0	0
	0	0	56000784	67.4	0	784	4234	O611A	0	0	0	0	0	0	200	0	22.49	0	1	0	Vag, non instr.	Induction	40+1	O800A	2	0	July	35	No	0	AF034	0	AF027	DR026	0	0	0	0	0	0	0	0	0	0	0	0	0	0	0
	0	0	56000785	45.3	1	785	4304	Z918	O701	O611A	O348D	O366	0	0	1000	1	28.03	1	1	0	Vag, non instr.	Induction	37+1	O800A	2	0	July	36	No	0	AF027	0	DT037	0	0	0	0	0	0	0	0	0	0	0	0	0	0	0	0
	0	0	56000786	70.1	0	786	4261	O611A	O489	0	0	0	0	0	700	0	26.99	1	1	0	Vag, non instr.	Induction	42+0	O800A	1	0	July	31	No	0	DT037	0	AF034	SN999	0	0	0	0	0	0	0	0	0	0	0	0	0	0	0
uti, inflammation uterus	1	1	56000787	78.5	0	787	4246	Z918	O231	0	0	0	0	0	200	0	23.76	0	1	0	Vag, non instr.	Spontaneous	39+5	O800A	1	0	July	31	No	0	AF034	0	SN999	0	0	0	0	0	0	0	N309	N710	0	0	0	0	0	0	0
Pulpitis	1	0	56000788	22.2	2	788	4260	O718	O701	0	0	0	0	0	400	0	21.32	0	1	0	Vag, non instr.	Spontaneous	39+5	O800A	0	1	July	31	No	0	DT037	0	AF034	0	0	0	0	0	0	0	K040	0	0	0	0	0	0	0	0
	0	0	56000789	64.8	0	789	4190	O620	O489	O757	O611A	0	0	0	450	0	21.48	0	1	0	Vag, non instr.	Induction	42+1	O800A	1	0	July	28	No	0	AF027	0	AF034	AL007	DR026	DT037	SN999	0	0	0	F22-	F485	D229X	0	0	0	0	0	0
	0	0	56000791	30.8	1	791	4307	Z918	O611A	O260	0	0	0	0	300	0	26.25	1	1	0	Vag, non instr.	Induction	37+5	O800A	2	0	July	36	No	0	AF027	0	AF034	DT037	SN999	0	0	0	0	0	F318	0	0	0	0	0	0	0	0
	0	0	56000792	62.3	0	792	4317	O611A	0	0	0	0	0	0	350	0	16.13	0	1	0	Vag, non instr.	Spontaneous	40+1	O800A	1	0	July	28	No	0	AF034	0	0	0	0	0	0	0	0	0	0	0	0	0	0	0	0	0	0
	0	0	56000790	47	1	790	4212	O756B	O757	O701	O268A	Z918	O611A	0	500	0	23.4	0	1	0	Vag, non instr.	Induction	41+5	O800A	1	0	July	29	No	0	AF027	0	AF034	DT037	SN999	0	0	0	0	0	0	0	0	0	0	0	0	0	0
	0	0	56000793	44.5	1	793	4226	O489	O611A	0	0	0	0	0	700	0	20.23	0	1	0	Vag, non instr.	Induction	42+0	O800A	0	1	July	31	No	0	DT037	0	AF034	AF027	SN999	0	0	0	0	0	R53-	R410	F999	E871B	F539	F238	0	0	0
	0	0	56000794	67.9	0	794	4299	0	0	0	0	0	0	0	300	0	23.1	0	1	0	Vag, non instr.	Spontaneous	38+5	O800A	0	1	July	27	No	0	AF034	0	SN999	0	0	0	0	0	0	0	D48-	U999	K143	R104	Z098	0	0	0	0
	0	0	56000795	75.7	0	795	4215	O489	O610A	O990	O611A	0	0	0	700	0	20.89	0	1	0	Vag, non instr.	Induction	42+1	O800A	0	1	July	30	No	0	DT027	0	DT037	AF034	AF027	SN999	0	0	0	0	Z017	0	0	0	0	0	0	0	0
	0	0	56000796	36.5	1	796	4288	O714	0	0	0	0	0	0	500	0	25.78	1	1	0	Vag, non instr.	Spontaneous	41+4	O800A	1	0	July	30	No	0	AF034	0	SN999	0	0	0	0	0	0	0	0	0	0	0	0	0	0	0	0
	0	0	56000798	37.6	1	798	4279	O701	O260	O992	E039	O139	Z918	0	300	0	29.41	1	1	0	Vag, non instr.	Spontaneous	39+2	O800A	0	1	July	28	No	0	AF034	0	DT037	0	0	0	0	0	0	0	E890	0	0	0	0	0	0	0	0
	0	0	56000797	37.5	1	797	4222	O489	O756A	E669	O992	0	0	0	400	0	33.56	2	1	0	Vag, non instr.	Spontaneous	42+1	O800A	0	1	July	30	No	0	AF027	0	AF034	AL007	DT037	SN999	0	0	0	0	0	0	0	0	0	0	0	0	0
	0	0	56001278	75.2	0	1278	5351	O988A	0	0	0	0	0	0	400	0	21.86	0	1	0	Vag, non instr.	Spontaneous	40+6	O800B	1	0	July	29	No	0	AF034	0	0	0	0	0	0	0	0	0	0	0	0	0	0	0	0	0	0
anal abscess	1	0	56000224	43.4	1	224	3075	O489	O610A	0	0	0	0	0	300	0	20.21	0	1	0	Vag, non instr.	Induction	42+1	O800A	1	0	July	28	No	0	SN999	0	AF034	AF027	DT037	DT027	0	0	0	0	K61-P	0	0	0	0	0	0	0	0
	0	0	56001277	36.3	1	1277	5362	O489	O610A	0	0	0	0	0	300	0	20.21	0	1	0	Vag, non instr.	Induction	42+1	O800A	1	0	July	30	No	0	SN999	0	AF034	AF027	DT037	DT027	0	0	0	0	0	0	0	0	0	0	0	0	0
	0	0	56001284	62.2	0	1284	5505	0	0	0	0	0	0	0	400	0	20.07	0	1	0	Vag, non instr.	Spontaneous	40+2	O800A	1	0	July	26	No	0	AF034	0	0	0	0	0	0	0	0	0	0	0	0	0	0	0	0	0	0
	0	0	56001280	37.4	1	1280	5374	O990	O988A	O610A	O701	0	0	0	500	0	20.46	0	1	0	Vag, non instr.	Spontaneous	38+6	O800B	1	0	July	29	No	0	AF034	0	DT037	SN999	0	0	0	0	0	0	0	0	0	0	0	0	0	0	0
	0	0	56001279	95.5	0	1279	5356	O689	O228	O714	O610A	0	0	0	600	0	23.79	0	1	0	Vacuum	Induction	39+0	O800A	0	1	July	29	No	0	AF034	0	DT027	DT037	0	0	0	0	0	0	O223	0	0	0	0	0	0	0	0
	0	0	56001282	73.5	0	1282	5404	O701	0	0	0	0	0	0	350	0	20.21	0	1	0	Vag, non instr.	Spontaneous	39+3	O800A	0	1	July	30	No	0	AF034	0	AF027	DT037	0	0	0	0	0	0	0	0	0	0	0	0	0	0	0
	0	0	56001281	58.9	0	1281	5408	O701	O348D	Z918	0	0	0	0	175	0	27.42	1	1	0	Vag, non instr.	Spontaneous	40+6	O800A	1	0	July	38	No	0	SN999	0	DT037	AF034	0	0	0	0	0	0	0	0	0	0	0	0	0	0	0
	0	0	56001283	26.4	1	1283	5419	O621	O701	0	0	0	0	0	500	0	22.27	0	1	0	Vacuum	Spontaneous	40+4	O814A	0	1	July	30	No	0	AF027	0	DT037	0	0	0	0	0	0	0	0	0	0	0	0	0	0	0	0
	0	0	56000268	91.7	0	268	3248	0	0	0	0	0	0	0	200	0	27.57	1	1	0	Vag, non instr.	Spontaneous	40+2	O800A	1	0	July	24	No	0	AF034	0	DR026	0	0	0	0	0	0	0	0	0	0	0	0	0	0	0	0
endometritis	1	1	56000357	37.9	1	357	3355	O757	O988A	0	0	0	0	0	250	0	21.48	0	1	0	Vag, non instr.	Spontaneous	37+3	O800A	1	0	July	24	No	0	AF034	0	0	0	0	0	0	0	0	0	U999	O859	0	0	0	0	0	0	0
	0	0	56001285	86.6	0	1285	5450	O701	0	0	0	0	0	0	250	0	21.56	0	1	0	Vag, non instr.	Spontaneous	39+0	O800A	2	0	July	35	No	0	AF034	0	0	0	0	0	0	0	0	0	0	0	0	0	0	0	0	0	0
tonsillitis	1	0	56001286	75	0	1286	5359	O489	O611A	O988A	O992	E669	0	0	450	0	33.44	2	1	0	Vag, non instr.	Induction	42+0	O800A	2	0	July	35	No	0	AF034	0	AF027	0	0	0	0	0	0	0	J03-	0	0	0	0	0	0	0	0
	0	0	56001287	85.6	0	1287	5343	O701	O992	E669	0	0	0	0	500	0	30.48	2	1	0	Vag, non instr.	Spontaneous	40+6	O800A	0	1	July	30	No	0	AF027	0	AF034	DR026	DT037	SN999	0	0	0	0	0	0	0	0	0	0	0	0	0
	0	0	56001289	11.4	2	1289	5395	O701	O757	0	0	0	0	0	600	0	27.8	1	1	0	Vag, non instr.	Spontaneous	39+5	O800A	2	0	July	31	No	0	AF034	0	DR026	0	0	0	0	0	0	0	0	0	0	0	0	0	0	0	0
	0	0	56000218	95.2	0	218	3124	O701	0	0	0	0	0	0	300	0	24.63	0	1	0	Vag, non instr.	Spontaneous	40+3	O800A	1	0	July	25	No	0	AF034	0	0	0	0	0	0	0	0	0	0	0	0	0	0	0	0	0	0
	0	0	56000322	70.4	0	322	3333	0	0	0	0	0	0	0	300	0	20.55	0	1	0	Vag, non instr.	Spontaneous	40+2	O800A	1	0	July	25	No	0	AF034	0	DT037	0	0	0	0	0	0	0	0	0	0	0	0	0	0	0	0
	0	0	56001290	71.6	0	1290	5416	0	0	0	0	0	0	0	250	0	27.24	1	1	0	Vag, non instr.	Spontaneous	41+0	O800A	1	0	July	29	No	0	SN999	0	AF034	0	0	0	0	0	0	0	0	0	0	0	0	0	0	0	0
	0	0	56001292	50.3	0	1292	5394	0	0	0	0	0	0	0	450	0	24.22	0	1	0	Vag, non instr.	Spontaneous	40+6	O800A	3	0	July	37	No	0	AF034	0	0	0	0	0	0	0	0	0	0	0	0	0	0	0	0	0	0
	0	0	56001293	44.4	1	1293	5367	O621	0	0	0	0	0	0	250	0	24.91	0	1	0	Vag, non instr.	Spontaneous	41+3	O800A	0	1	July	28	No	0	AF027	0	AF034	DT037	SN999	0	0	0	0	0	0	0	0	0	0	0	0	0	0
	0	0	56001294	39	1	1294	5399	O714	O260	0	0	0	0	0	500	0	25.15	1	1	0	Vag, non instr.	Spontaneous	39+3	O800A	0	1	July	26	No	0	AF034	0	AF027	SN999	DT037	0	0	0	0	0	0	0	0	0	0	0	0	0	0
	1	0	56001297	56.1	0	1297	5435	O720	O701	O992	E669	0	0	0	200	0	30.86	2	1	0	Vag, non instr.	Spontaneous	41+6	O800A	0	1	July	37	No	0	AF034	0	AF027	0	0	0	0	0	0	0	O745	R519	0	0	0	0	0	0	0
	0	0	56001295	90.3	0	1295	5383	O701	O752	0	0	0	0	0	350	0	32.34	2	1	0	Vag, non instr.	Spontaneous	41+4	O800B	0	1	July	28	No	0	AF027	0	AF034	AL007	SN999	0	0	0	0	0	0	0	0	0	0	0	0	0	0
	0	0	56001298	77.1	0	1298	5411	O689	O489	0	0	0	0	0	900	0	26.67	1	1	1	C section	Spontaneous	42+0	O821	0	1	July	24	No	0	AF034	0	AL007	DT037	SN999	0	0	0	0	0	0	0	0	0	0	0	0	0	0
	0	0	56001299	47.8	1	1299	5389	O267	0	0	0	0	0	0	200	0	26.69	1	1	0	Vag, non instr.	Spontaneous	41+4	O800A	0	1	July	22	No	0	AF034	0	DR026	0	0	0	0	0	0	0	0	0	0	0	0	0	0	0	0
	0	0	56001300	89.5	0	1300	5420	O489	O611A	O998	M790	O267	0	0	425	0	26.24	1	1	0	Vag, non instr.	Spontaneous	42+0	O800A	0	1	July	23	No	0	AF034	0	SN999	0	0	0	0	0	0	0	M089	0	0	0	0	0	0	0	0
UTI	1	1	56001301	68.5	0	1301	5456	O701	O611A	0	0	0	0	0	250	0	21.45	0	1	0	Vag, non instr.	Spontaneous	40+2	O800A	0	1	July	29	No	0	AF034	0	SN999	DT037	0	0	0	0	0	0	N30-P	0	0	0	0	0	0	0	0
	0	0	56001303	41.6	1	1303	5511	O701	0	0	0	0	0	0	550	0	19.75	0	1	0	Vag, non instr.	Spontaneous	40+3	O800A	0	1	July	28	No	0	AF034	0	SN999	DT037	AF027	0	0	0	0	0	M549	R52-	O267	0	0	0	0	0	0
UTI	1	1	56000265	92.7	0	265	3134	O988A	0	0	0	0	0	0	600	0	22.68	0	1	0	Vag, non instr.	Spontaneous	41+3	O800A	1	0	July	34	No	0	AF034	0	0	0	0	0	0	0	0	0	N30-P	0	0	0	0	0	0	0	0
	0	0	56001305	69.8	0	1305	5429	O988A	0	0	0	0	0	0	600	0	22.68	0	1	0	Vag, non instr.	Spontaneous	41+3	O800A	1	0	July	36	No	0	AF034	0	0	0	0	0	0	0	0	0	0	0	0	0	0	0	0	0	0
	0	0	56001304	53.7	0	1304	5486	O621	O714	O992	E669	0	0	0	300	0	33.78	2	1	0	Vag, non instr.	Spontaneous	37+2	O800A	0	1	July	25	No	0	AF027	0	AF034	DT037	SN999	0	0	0	0	0	0	0	0	0	0	0	0	0	0
	0	0	56001306	61.7	0	1306	5428	O489	O611A	0	0	0	0	0	400	0	26.45	1	1	0	Vag, non instr.	Induction	42+0	O800A	2	0	July	35	No	0	AF034	0	0	0	0	0	0	0	0	0	0	0	0	0	0	0	0	0	0
	0	0	56000367	52	0	367	3357	O721A	0	0	0	0	0	0	1100	1	21.8	0	1	0	Vag, non instr.	Spontaneous	39+5	O800A	1	0	July	29	No	0	AF034	0	0	0	0	0	0	0	0	0	0	0	0	0	0	0	0	0	0
	0	0	56001307	83.4	0	1307	5467	O721A	0	0	0	0	0	0	1100	1	21.8	0	1	0	Vag, non instr.	Spontaneous	39+5	O800A	1	0	July	30	No	0	AF034	0	0	0	0	0	0	0	0	0	0	0	0	0	0	0	0	0	0
	0	0	56001308	53.8	0	1308	5431	O756A	O621	0	0	0	0	0	600	0	24.37	0	1	1	C section	Spontaneous	41+4	O821	0	1	July	29	No	0	AF034	0	AF027	DT037	SN999	0	0	0	0	0	0	0	0	0	0	0	0	0	0
	0	0	56001310	47.4	1	1310	5492	O757	0	0	0	0	0	0	450	0	26.88	1	1	0	Vag, non instr.	Spontaneous	39+6	O800A	2	0	July	30	No	0	AF034	0	DR026	0	0	0	0	0	0	0	0	0	0	0	0	0	0	0	0
UTI	1	1	56000251	54.3	0	251	3107	O993	F329	Z358	O992	E669	0	0	500	0	35.97	2	1	0	Vag, non instr.	Spontaneous	40+3	O800A	1	0	July	34	No	0	AF034	0	0	0	0	0	0	0	0	0	N30-P	F53-	0	0	0	0	0	0	0
	0	0	56001309	81.9	0	1309	5385	O993	F329	Z358	O992	E669	0	0	500	0	35.97	2	1	0	Vag, non instr.	Spontaneous	40+3	O800A	1	0	July	36	No	0	AF034	0	0	0	0	0	0	0	0	0	F539	Z004	Z760	0	0	0	0	0	0
	0	0	56001311	57.3	0	1311	5493	O142	O610A	O266	O701	Z352	O988A	0	450	0	26.39	1	1	0	Vag, non instr.	Induction	38+0	O800A	1	0	July	35	No	0	AF034	0	0	0	0	0	0	0	0	0	F104X	E039	0	0	0	0	0	0	0
	0	0	56001313	82.4	0	1313	5519	O701	0	0	0	0	0	0	500	0	23.9	0	1	0	Vag, non instr.	Spontaneous	38+6	O800A	1	0	July	30	No	0	AF034	0	0	0	0	0	0	0	0	0	0	0	0	0	0	0	0	0	0
	0	0	56000163	75.2	0	163	2968	O701	0	0	0	0	0	0	250	0	26.39	1	1	0	Vag, non instr.	Spontaneous	40+2	O800A	1	0	August	32	No	0	AF034	0	0	0	0	0	0	0	0	0	0	0	0	0	0	0	0	0	0
	0	0	56000077	49.1	1	77	3041	O701	0	0	0	0	0	0	250	0	21.45	0	1	0	Vag, non instr.	Spontaneous	38+1	O800A	2	0	August	38	No	0	AF034	0	0	0	0	0	0	0	0	0	0	0	0	0	0	0	0	0	0
	0	0	56000164	73.8	0	164	2910	0	0	0	0	0	0	0	200	0	29.41	1	1	0	Vag, non instr.	Spontaneous	40+6	O800A	1	0	August	27	No	0	AF034	0	0	0	0	0	0	0	0	0	0	0	0	0	0	0	0	0	0
	0	0	56000165	34.7	1	165	3118	O701	0	0	0	0	0	0	600	0	23.31	0	1	0	Vag, non instr.	Spontaneous	38+0	O800A	0	1	August	34	No	0	AF034	0	AF027	DT037	0	0	0	0	0	0	D379	R238P	0	0	0	0	0	0	0
	0	0	56000166	121	0	166	3035	O267	O611A	O992	E669	0	0	0			33.69	2	1	0	Vag, non instr.	Induction	38+3	O800A	2	0	August	36	No	0	AF034	0	DA018	DR026	DT037	SN999	0	0	0	0	0	0	0	0	0	0	0	0	0
	0	0	56000168	77.8	0	168	3028	O348D	0	0	0	0	0	0	650	0	32.33	2	1	0	Vag, non instr.	Spontaneous	40+2	O800A	1	0	August	30	No	0	AF034	0	DA021	DT037	0	0	0	0	0	0	0	0	0	0	0	0	0	0	0
	0	0	56000169	63.9	0	169	2976	O260	O701	0	0	0	0	0	500	0	22.49	0	1	0	Vag, non instr.	Spontaneous	38+5	O800A	0	1	August	29	No	0	AF034	0	0	0	0	0	0	0	0	0	0	0	0	0	0	0	0	0	0
	0	0	56000170	99.6	0	170	2992	O990	0	0	0	0	0	0	400	0	28.68	1	1	0	Vag, non instr.	Spontaneous	40+5	O800A	1	0	August	31	No	0	SN999	0	AF034	0	0	0	0	0	0	0	0	0	0	0	0	0	0	0	0
	0	0	56000171	65.6	0	171	2934	O689	O654	O990	0	0	0	0	900	0	21.93	0	1	1	C section	Spontaneous	40+1	O821	0	1	August	32	No	0	AF034	0	DT016	DT037	0	0	0	0	0	0	0	0	0	0	0	0	0	0	0
	0	0	56000172	79.8	0	172	2937	O702D	O260	0	0	0	0	0	800	0	22.43	0	1	0	Vag, non instr.	Spontaneous	40+6	O800A	0	1	August	28	No	0	AF034	0	DT037	SN999	0	0	0	0	0	0	0	0	0	0	0	0	0	0	0
UTI	1	1	56000174	81.5	0	174	3050	O714	Z918	0	0	0	0	0	200	0	26.88	1	1	0	Vag, non instr.	Spontaneous	38+0	O800A	1	0	August	27	No	0	AF027	0	AF034	DR026	DT037	SK549	0	0	0	0	U999	O862	R104X	R319	N200	K439	0	0	0
Breast abscess	1	1	56000173	62.7	0	173	3056	Z918	O730	O701	O611A	O757	0	0	800	0	27.66	1	1	0	Vag, non instr.	Induction	37+4	O800A	1	0	August	30	No	0	AF034	0	DA001	0	0	0	0	0	0	0	O91-	0	0	0	0	0	0	0	0
	0	0	56000175	41.6	1	175	3022	O714	0	0	0	0	0	0	600	0	27.48	1	1	0	Vag, non instr.	Spontaneous	41+4	O800A	0	1	August	27	No	0	AF034	0	DA018	SN999	DT037	0	0	0	0	0	0	0	0	0	0	0	0	0	0
Mastitis	1	1	56000176	67.9	0	176	2942	O489	O142	O721A	O720	O611A	0	0	1900	1	20.79	0	1	0	Vag, non instr.	Induction	42+0	O800A	0	1	August	25	No	0	AF027	0	AF034	DT037	SN999	0	0	0	0	0	N61-	M459	0	0	0	0	0	0	0
	0	0	56001358	63.8	0	1358	5508	O489	O142	O721A	O720	O611A	0	0	1900	1	20.79	0	1	0	Vag, non instr.	Induction	42+0	O800A	0	1	August	27	No	0	AF027	0	AF034	DT037	SN999	0	0	0	0	0	0	0	0	0	0	0	0	0	0
UTI	1	1	56000179	80.1	0	179	2962	0	0	0	0	0	0	0	400	0	21.73	0	1	0	Vag, non instr.	Spontaneous	40+3	O800A	0	1	August	29	No	0	AF034	0	0	0	0	0	0	0	0	0	N30-P	0	0	0	0	0	0	0	0
	0	0	56000177	86.6	0	177	2951	O622	O139	0	0	0	0	0	250	0	27.6	1	1	0	Vag, non instr.	Spontaneous	40+4	O800A	0	1	August	22	No	0	AF034	0	DR026	DT037	SN999	0	0	0	0	0	0	0	0	0	0	0	0	0	0
	0	0	56000178	80.7	0	178	3012	O489	O611A	O990	0	0	0	0	150	0	21.11	0	1	0	Vag, non instr.	Induction	42+0	O800A	1	0	August	33	No	0	AF034	0	SK549	0	0	0	0	0	0	0	0	0	0	0	0	0	0	0	0
	0	0	56000180	50.4	0	180	2938	O701	0	0	0	0	0	0	600	0	19.14	0	1	0	Vag, non instr.	Spontaneous	41+3	O800A	0	1	August	25	No	0	AF034	0	0	0	0	0	0	0	0	0	0	0	0	0	0	0	0	0	0
	0	0	56000181	47.3	1	181	2982	O489	O244A	O611A	0	0	0	0	280	0	26.42	1	1	0	Vag, non instr.	Spontaneous	42+0	O800A	0	1	August	28	No	0	AF027	0	AF034	DT037	SN999	0	0	0	0	0	0	0	0	0	0	0	0	0	0
	0	0	56000182	81.6	0	182	2960	O665	O621	0	0	0	0	0			24.05	0	1	1	C section	Spontaneous	40+6	O821	0	1	August	28	No	0	AF034	0	DT037	0	0	0	0	0	0	0	0	0	0	0	0	0	0	0	0
	0	0	56000183	54.9	0	183	2988	O654	O701	0	0	0	0	0	750	0	20.45	0	1	0	Vacuum	Spontaneous	39+5	O814A	0	1	August	30	No	0	AF027	0	AF034	DA018	DT037	SN999	0	0	0	0	R104	I49-	K120	0	0	0	0	0	0
	0	0	56000184	20.8	2	184	2995	O701	0	0	0	0	0	0	400	0	19.14	0	1	0	Vag, non instr.	Spontaneous	40+4	O800A	1	0	August	23	No	0	AF034	0	0	0	0	0	0	0	0	0	0	0	0	0	0	0	0	0	0
	0	0	56000185	94.9	0	185	2961	O701	O268A	0	0	0	0	0	250	0	21.4	0	1	0	Vag, non instr.	Spontaneous	41+4	O800A	0	1	August	37	No	0	DA018	0	AF034	SN999	0	0	0	0	0	0	F322	0	0	0	0	0	0	0	0
	0	0	56000186	66.9	0	186	3015	O703	0	0	0	0	0	0	215	0	23.2	0	1	0	Vag, non instr.	Spontaneous	41+0	O800A	0	1	August	27	No	0	AF034	0	DT037	SN999	0	0	0	0	0	0	0	0	0	0	0	0	0	0	0
	0	0	56000187	65.5	0	187	3014	0	0	0	0	0	0	0	300	0	20.31	0	1	0	Vag, non instr.	Spontaneous	40+5	O800A	1	0	August	27	No	0	AF034	0	0	0	0	0	0	0	0	0	0	0	0	0	0	0	0	0	0
	0	0	56000188	60.6	0	188	2981	O998	N809	0	0	0	0	0	250	0	17.06	0	1	0	Vag, non instr.	Spontaneous	38+4	O800A	0	1	August	27	No	0	AF034	0	SN999	AF027	DT037	0	0	0	0	0	0	0	0	0	0	0	0	0	0
	0	0	56000189	86	0	189	3048	O700	O348D	Z918	0	0	0	0	350	0	24.01	0	1	0	Vag, non instr.	Spontaneous	39+4	O800A	1	0	August	31	No	0	AF034	0	DR026	0	0	0	0	0	0	0	0	0	0	0	0	0	0	0	0
	0	0	56000190	59	0	190	3039	0	0	0	0	0	0	0	350	0	24.8	0	1	0	Vag, non instr.	Spontaneous	40+1	O800A	1	0	August	29	No	0	AF034	0	0	0	0	0	0	0	0	0	0	0	0	0	0	0	0	0	0
virus infection	1	0	56000192	68.1	0	192	3146	O701	O601C	O420	O991	D685A	0	0	300	0	21.68	0	1	0	Vag, non instr.	Spontaneous	36+1	O800A	0	1	August	29	No	0	AF034	0	DR026	0	0	0	0	0	0	0	B34-P	0	0	0	0	0	0	0	0
	0	0	56000191	57.3	0	191	2964	O689	O489	O648	O366	O611A	Z918	0	600	0	22.39	0	1	1	C section	Induction	42+1	O821	1	0	August	38	No	0	AF027	0	AF034	AL007	DM002	DT037	SK549	SN999	0	0	0	0	0	0	0	0	0	0	0
	0	0	56000194	38	1	194	3133	0	0	0	0	0	0	0	350	0	24.06	0	1	0	Vag, non instr.	Spontaneous	40+3	O800A	0	1	August	25	No	0	SN999	0	AF034	DT037	0	0	0	0	0	0	0	0	0	0	0	0	0	0	0
	0	0	56000196	61.5	0	196	3040	0	0	0	0	0	0	0	400	0	28.12	1	1	0	Vag, non instr.	Spontaneous	39+4	O800A	1	0	August	31	No	0	AF034	0	0	0	0	0	0	0	0	0	0	0	0	0	0	0	0	0	0
	0	0	56000195	55.1	0	195	3064	O701	0	0	0	0	0	0	400	0	27.6	1	1	0	Vag, non instr.	Spontaneous	40+2	O800A	0	1	August	22	No	0	AF034	0	DT037	SK529	0	0	0	0	0	0	0	0	0	0	0	0	0	0	0
	0	0	56000197	74.8	0	197	3138	0	0	0	0	0	0	0	750	0	23.78	0	1	0	Vag, non instr.	Spontaneous	39+4	O800A	1	0	August	32	No	0	AF034	0	0	0	0	0	0	0	0	0	0	0	0	0	0	0	0	0	0
	0	0	56000198	30	1	198	2920	O489	O611A	0	0	0	0	0	400	0	21.6	0	1	0	Vag, non instr.	Induction	42+1	O800A	0	1	August	30	No	0	AF027	0	AF034	AL007	DT037	SN999	0	0	0	0	0	0	0	0	0	0	0	0	0
	0	0	56000200	73.5	0	200	3066	0	0	0	0	0	0	0	400	0	27.27	1	1	0	Vag, non instr.	Spontaneous	38+6	O800A	0	1	August	29	No	0	AF034	0	0	0	0	0	0	0	0	0	0	0	0	0	0	0	0	0	0
	0	0	56000201	63.5	0	201	3083	O721A	O267	0	0	0	0	0	1030	1	24.41	0	1	0	Vag, non instr.	Spontaneous	40+4	O800A	0	1	August	30	No	0	AF034	0	0	0	0	0	0	0	0	0	0	0	0	0	0	0	0	0	0
endometritis	1	1	56000199	74.1	0	199	3021	O689	O489	O611A	O992	E669	O859	O990	800	0	30.82	2	1	1	C section	Induction	42+4	O821	0	1	August	34	No	0	AF027	0	AF034	AL007	DT037	SN999	0	0	0	0	0	0	0	0	0	0	0	0	0
	0	0	56000202	60.4	0	202	3017	0	0	0	0	0	0	0	300	0	19.35	0	1	0	Vag, non instr.	Spontaneous	40+3	O800A	1	0	August	34	No	0	AF034	0	0	0	0	0	0	0	0	0	0	0	0	0	0	0	0	0	0
UTI	1	1	56000204	80.5	0	204	3053	O756B	O267	0	0	0	0	0	200	0	23.94	0	1	0	Vag, non instr.	Induction	40+1	O800A	1	0	August	35	No	0	AF034	0	DT036	DT037	SN999	0	0	0	0	0	N30-P	0	0	0	0	0	0	0	0
	0	0	56000205	14.4	2	205	3074	O140	O610A	O702C	O995	J819	O909	0	250	0	28.4	1	1	0	Vag, non instr.	Induction	39+2	O800A	0	1	August	25	No	0	AF027	0	AF034	AM011	DT027	DT037	SN999	0	0	0	0	0	0	0	0	0	0	0	0
	0	0	56000206	31.4	1	206	3079	O757	O995	J459	O992	E669	0	0	200	0	30.86	2	1	0	Vag, non instr.	Spontaneous	39+6	O800A	1	0	August	30	No	0	AF034	0	0	0	0	0	0	0	0	0	0	0	0	0	0	0	0	0	0
	0	0	56000209	34.5	1	209	3137	O141X	O365	O610A	Z918	0	0	0	500	0	21.37	0	1	0	Vag, non instr.	Induction	37+1	O800A	0	1	August	30	No	0	AF034	0	DT027	SN999	0	0	0	0	0	0	G560	0	0	0	0	0	0	0	0
Mastitis	1	1	56000208	15.2	2	208	3101	O991	D693	0	0	0	0	0	650	0	22.78	0	1	0	Vag, non instr.	Induction	38+3	O800A	1	0	August	27	No	0	AF034	0	DT037	SK529	0	0	0	0	0	0	Z719	N61-	Z54-P	0	0	0	0	0	0
	0	0	56000207	65	0	207	3055	O140	T784	O611A	O260	0	0	0	500	0	23.97	0	1	0	Vag, non instr.	Induction	40+0	O800A	0	1	August	30	No	0	AF027	0	AF034	DT037	SN999	0	0	0	0	0	R221	Z038A	Z018	0	0	0	0	0	0
	0	0	56000211	56.2	0	211	3117	O756A	Z354	0	0	0	0	0	350	0	20.92	0	1	0	Vag, non instr.	Spontaneous	40+1	O800A	3	0	August	42	No	0	AF034	0	0	0	0	0	0	0	0	0	0	0	0	0	0	0	0	0	0
	0	0	56000210	69.9	0	210	3034	O611A	0	0	0	0	0	0	400	0	24.11	0	1	0	Vag, non instr.	Spontaneous	40+5	O800A	1	0	August	38	No	0	AF034	0	SN999	DT037	0	0	0	0	0	0	0	0	0	0	0	0	0	0	0
	0	0	56000212	51.8	0	212	3086	O611A	0	0	0	0	0	0	300	0	27.96	1	1	0	Vag, non instr.	Spontaneous	40+3	O800A	1	0	August	31	No	0	AF034	0	SK529	0	0	0	0	0	0	0	0	0	0	0	0	0	0	0	0
	0	0	56000213	18	2	213	3115	O141X	O721A	O701	O610A	O260	0	0	1350	1	19.92	0	1	0	Vag, non instr.	Induction	39+0	O800A	0	1	August	23	No	0	AF027	0	DT027	DT037	0	0	0	0	0	0	0	0	0	0	0	0	0	0	0
	0	0	56000214	35	1	214	3187	O689	O753	O611A	Z918	O342	0	0	400	0	25.42	1	1	1	C section	Induction	37+1	O821	1	0	August	33	No	0	AF027	0	AF034	AL007	DT037	0	0	0	0	0	0	0	0	0	0	0	0	0	0
Breast abscess	1	1	56000215	54.6	0	215	3092	0	0	0	0	0	0	0	300	0	18.75	0	1	0	Vag, non instr.	Spontaneous	39+6	O800A	1	0	August	34	No	0	AF034	0	SN999	0	0	0	0	0	0	0	O91-	0	0	0	0	0	0	0	0
	0	0	56000216	109	0	216	3052	0	0	0	0	0	0	0	200	0	19.18	0	1	0	Vag, non instr.	Spontaneous	40+1	O800A	1	0	August	32	No	0	AF034	0	SN999	0	0	0	0	0	0	0	0	0	0	0	0	0	0	0	0
	0	0	56000217	85.3	0	217	3175	O756B	O244B	O611A	0	0	0	0	500	0	24.37	0	1	0	Vag, non instr.	Induction	37+0	O800A	0	1	August	27	No	0	AF034	0	AL007	DT037	0	0	0	0	0	0	0	0	0	0	0	0	0	0	0
	0	0	56000220	62.3	0	220	3081	0	0	0	0	0	0	0	300	0	20.92	0	1	0	Vag, non instr.	Spontaneous	39+6	O800A	1	0	August	31	No	0	DA018	0	AF034	0	0	0	0	0	0	0	0	0	0	0	0	0	0	0	0
Breast abscess	1	1	56000799	86.4	0	799	4285	Z354	0	0	0	0	0	0	300	0	24.84	0	1	0	Vag, non instr.	Spontaneous	40+0	O800A	3	0	August	38	No	0	AF034	0	0	0	0	0	0	0	0	0	O91-	N61-	R030	0	0	0	0	0	0
	0	0	56000800	64.1	0	800	4264	O701	0	0	0	0	0	0	200	0	28.42	1	1	0	Vag, non instr.	Spontaneous	41+4	O800B	2	0	August	33	No	0	DT037	0	AF034	0	0	0	0	0	0	0	R42-	0	0	0	0	0	0	0	0
	0	0	56000802	83.1	0	802	4283	O700	O992	E669	0	0	0	0	250	0	30.86	2	1	0	Vag, non instr.	Spontaneous	39+4	O800A	1	0	August	35	No	0	AF034	0	SN999	0	0	0	0	0	0	0	0	0	0	0	0	0	0	0	0
	0	0	56000801	78.5	0	801	4303	O689	O714	Z918	O992	E669	O260	0	300	0	30.49	2	1	0	Vacuum	Spontaneous	41+3	O814X	0	1	August	34	No	0	AF034	0	DT037	SN999	0	0	0	0	0	0	0	0	0	0	0	0	0	0	0
	0	0	56000803	65.2	0	803	4296	Z918	O994	D869	0	0	0	0	400	0	24.11	0	1	0	Vag, non instr.	Spontaneous	41+0	O800A	1	0	August	31	No	0	AF027	0	AF034	DT037	SN999	0	0	0	0	0	F332	F419	D860	0	0	0	0	0	0
	0	0	56000804	86.9	0	804	4301	O700	O714	O611A	Z354	0	0	0	200	0	21.68	0	1	0	Vag, non instr.	Spontaneous	40+5	O800A	3	0	August	36	No	0	AF034	0	DT037	DA018	SK549	0	0	0	0	0	0	0	0	0	0	0	0	0	0
	0	0	56000805	90.6	0	805	4338	O611	0	0	0	0	0	0	400	0	19.06	0	1	0	Vag, non instr.	Spontaneous	39+6	O800A	1	0	August	35	No	0	AF034	0	DA021	0	0	0	0	0	0	0	0	0	0	0	0	0	0	0	0
	0	0	56000806	70.8	0	806	4487	O750	O701	0	0	0	0	0	300	0	20.7	0	1	0	Vacuum	Spontaneous	38+0	O814A	0	1	August	24	No	0	AF027	0	AF034	DA018	DT037	SK549	SN999	0	0	0	0	0	0	0	0	0	0	0	0
	0	0	56000807	72.9	0	807	4278	O701	E039	O992	0	0	0	0	600	0	22.52	0	1	0	Vag, non instr.	Spontaneous	40+6	O800A	0	1	August	36	No	0	SN999	0	AF034	DT037	0	0	0	0	0	0	0	0	0	0	0	0	0	0	0
	0	0	56000808	65.8	0	808	4287	O701	0	0	0	0	0	0	400	0	27.74	1	1	0	Vag, non instr.	Spontaneous	40+5	O800A	0	1	August	31	No	0	AF034	0	SN999	DT037	0	0	0	0	0	0	0	0	0	0	0	0	0	0	0
	0	0	56000809	64.1	0	809	4343	O321	0	0	0	0	0	0	300	0	19.69	0	1	1	C section	Spontaneous	38+3	O821	0	1	August	29	No	0	AF034	0	0	0	0	0	0	0	0	0	0	0	0	0	0	0	0	0	0
	0	0	56000810	76.7	0	810	4263	O701	0	0	0	0	0	0	200	0	21.23	0	1	0	Vag, non instr.	Spontaneous	40+3	O800A	0	1	August	26	No	0	AF034	0	SN999	0	0	0	0	0	0	0	0	0	0	0	0	0	0	0	0
	0	0	56000812	63.1	0	812	4336	O701	O348D	0	0	0	0	0	300	0	21.34	0	1	0	Vag, non instr.	Spontaneous	40+0	O800B	1	0	August	32	No	0	DT037	0	AF034	SK549	0	0	0	0	0	0	0	0	0	0	0	0	0	0	0
	0	0	56000811	76.5	0	811	4381	O701	0	0	0	0	0	0	600	0	27.21	1	1	0	Vag, non instr.	Spontaneous	39+4	O800A	1	0	August	26	No	0	AF034	0	DT037	SN999	0	0	0	0	0	0	0	0	0	0	0	0	0	0	0
	0	0	56000813	72.8	0	813	4344	O611A	0	0	0	0	0	0	200	0	21.11	0	1	0	Vag, non instr.	Spontaneous	40+1	O800A	1	0	August	33	No	0	AF034	0	SN999	0	0	0	0	0	0	0	0	0	0	0	0	0	0	0	0
	0	0	56000814	118	0	814	4357	O611A	0	0	0	0	0	0	200	0	26	1	1	0	Vag, non instr.	Spontaneous	39+5	O800A	1	0	August	24	No	0	AF034	0	0	0	0	0	0	0	0	0	T07-P	W2371	S6260	Z094	0	0	0	0	0
	0	0	56000815	49.6	1	815	4352	O140	O720	O756A	0	0	0	0	2000	1	22.34	0	1	0	Vag, non instr.	Induction	38+2	O800A	0	1	August	26	No	0	AF027	0	AF034	0	0	0	0	0	0	0	0	0	0	0	0	0	0	0	0
	0	0	56000816	72.4	0	816	4271	O489	0	0	0	0	0	0	400	0	22.55	0	1	0	Vag, non instr.	Spontaneous	42+0	O800A	1	0	August	31	No	0	AF034	0	0	0	0	0	0	0	0	0	0	0	0	0	0	0	0	0	0
	0	0	56000817	46.7	1	817	4356	O140	O730	O611A	0	0	0	0	950	0	27.3	1	1	0	Vag, non instr.	Spontaneous	42+6	O800A	1	0	August	38	No	0	AF034	0	AF027	DT037	0	0	0	0	0	0	0	0	0	0	0	0	0	0	0
	0	0	56000818	91.4	0	818	4334	O714	0	0	0	0	0	0	250	0	27.96	1	1	0	Vag, non instr.	Spontaneous	39+1	O800A	0	1	August	31	No	0	AF034	0	DT037	0	0	0	0	0	0	0	0	0	0	0	0	0	0	0	0
	0	0	56000819	76	0	819	4351	O995	J459	O611A	O267	0	0	0			22.03	0	1	0	Vag, non instr.	Induction	38+0	O800A	2	0	August	29	No	0	AF027	0	AF034	DT037	SN999	0	0	0	0	0	0	0	0	0	0	0	0	0	0
	0	0	56000821	102	0	821	4388	0	0	0	0	0	0	0	230	0	21.62	0	1	0	Vag, non instr.	Spontaneous	39+2	O800A	0	1	August	24	No	0	AF034	0	0	0	0	0	0	0	0	0	0	0	0	0	0	0	0	0	0
	0	0	56000820	88	0	820	4340	O621	O701	O756A	0	0	0	0	450	0	20.96	0	1	0	Vag, non instr.	Spontaneous	39+3	O800A	0	1	August	27	No	0	AF027	0	AF034	DT037	SN999	0	0	0	0	0	M791	Z03-	0	0	0	0	0	0	0
	0	0	56000823	66.5	0	823	4332	0	0	0	0	0	0	0	600	0	23.43	0	1	0	Vag, non instr.	Spontaneous	40+4	O800A	1	0	August	22	No	0	AF034	0	0	0	0	0	0	0	0	0	0	0	0	0	0	0	0	0	0
	0	0	56000822	69.9	0	822	4312	O714	0	0	0	0	0	0	250	0	23.05	0	1	0	Vag, non instr.	Spontaneous	39+4	O800A	0	1	August	23	No	0	SN999	0	AF034	DT037	AF027	0	0	0	0	0	F439P	O92-	0	0	0	0	0	0	0
	0	0	56000824	34.1	1	824	4372	O701	0	0	0	0	0	0	600	0	21.8	0	1	0	Vag, non instr.	Spontaneous	39+2	O800A	0	1	August	23	No	0	AF034	0	DT037	SN999	0	0	0	0	0	0	0	0	0	0	0	0	0	0	0
	0	0	56000825	65.4	0	825	4428	Z918	O611A	0	0	0	0	0	250	0	23.31	0	1	0	Vag, non instr.	Induction	37+6	O800A	2	0	August	35	No	0	DT037	0	SK549	AF034	0	0	0	0	0	0	0	0	0	0	0	0	0	0	0
	0	0	56000827	54.5	0	827	4327	O701	0	0	0	0	0	0	200	0	22.1	0	1	0	Vag, non instr.	Spontaneous	40+5	O800A	1	0	August	27	No	0	AF034	0	0	0	0	0	0	0	0	0	0	0	0	0	0	0	0	0	0
	0	0	56000826	47.8	1	826	4321	O701	O988A	0	0	0	0	0	350	0	22.73	0	1	0	Vag, non instr.	Spontaneous	40+1	O800A	1	0	August	32	No	0	AF034	0	0	0	0	0	0	0	0	0	0	0	0	0	0	0	0	0	0
	0	0	56000828	84.6	0	828	4282	O701	O218	0	0	0	0	0	200	0	25.08	1	1	0	Vag, non instr.	Spontaneous	40+5	O800A	1	0	August	28	No	0	AF027	0	AF034	DR026	SN999	0	0	0	0	0	0	0	0	0	0	0	0	0	0
	0	0	56000829	69.9	0	829	4347	O348D	O701	0	0	0	0	0	350	0	26.6	1	1	0	Vag, non instr.	Spontaneous	39+2	O800A	3	0	August	37	No	0	AF034	0	SN999	0	0	0	0	0	0	0	0	0	0	0	0	0	0	0	0
	0	0	56000830	30.4	1	830	4323	O610A	O489	O730	O714	O266	0	0	550	0	23.05	0	1	0	Vag, non instr.	Induction	42+0	O800W	2	0	August	42	No	0	AF034	0	DT036	DT037	0	0	0	0	0	0	0	0	0	0	0	0	0	0	0
	0	0	56000831	60.5	0	831	4322	O988A	O730	0	0	0	0	0	700	0	27.42	1	1	0	Vag, non instr.	Spontaneous	40+1	O800A	1	0	August	27	No	0	AF034	0	0	0	0	0	0	0	0	0	0	0	0	0	0	0	0	0	0
	0	0	56000833	66	0	833	4377	O139	O610A	O701	0	0	0	0	400	0	24.69	0	1	0	Vag, non instr.	Induction	40+0	O800A	0	1	August	35	No	0	AF027	0	AF034	DT027	SN999	0	0	0	0	0	Z54-P	M779P	0	0	0	0	0	0	0
	0	0	56000834	85.1	0	834	4320	0	0	0	0	0	0	0	300	0	25	1	1	0	Vag, non instr.	Spontaneous	38+6	O800A	2	0	August	33	No	0	AF034	0	0	0	0	0	0	0	0	0	0	0	0	0	0	0	0	0	0
	0	0	56000835	81.7	0	835	4350	O701	O756B	O610A	O992	E669	0	0	350	0	32.91	2	1	0	Vag, non instr.	Spontaneous	38+4	O800A	0	1	August	34	No	0	DT036	0	DT037	0	0	0	0	0	0	0	0	0	0	0	0	0	0	0	0
	0	0	56000836	82.6	0	836	4380	O702	O610A	Z918	O322	O757	0	0	400	0	26.47	1	1	0	Vag, non instr.	Induction	39+4	O800A	1	0	August	32	No	0	DT027	0	AF034	0	0	0	0	0	0	0	M259P	0	0	0	0	0	0	0	0
	0	0	56000838	93.1	0	838	4354	O996	K519	0	0	0	0	0	150	0	19.33	0	1	0	Vag, non instr.	Spontaneous	40+2	O800A	1	0	August	32	No	0	AF034	0	0	0	0	0	0	0	0	0	M131	K519	M796G	M073G	L405	z719	K510	Z269	F439P
	0	0	56000837	116	0	837	4411	O621	O648	O990	O998	M069	O996	K760	250	0	21.32	0	1	0	Vacuum	Spontaneous	39+5	O814A	0	1	August	28	No	0	AF027	0	AF034	DT037	SN999	0	0	0	0	0	D22-	0	0	0	0	0	0	0	0
	0	0	56000839	62.9	0	839	4389	0	0	0	0	0	0	0	150	0	19.17	0	1	0	Vag, non instr.	Spontaneous	38+4	O800A	0	1	August	24	No	0	AF034	0	0	0	0	0	0	0	0	0	0	0	0	0	0	0	0	0	0
	0	0	56000840	65.9	0	840	4348	O701	D689	0	0	0	0	0	500	0	21.41	0	1	0	Vag, non instr.	Spontaneous	40+0	O800A	0	1	August	30	No	0	AF034	0	0	0	0	0	0	0	0	0	0	0	0	0	0	0	0	0	0
	0	0	56001314	102	0	1314	5462	O611A	O268A	0	0	0	0	0	170	0	24.37	0	1	0	Vag, non instr.	Spontaneous	40+2	O800A	1	0	August	31	No	0	AF034	0	0	0	0	0	0	0	0	0	G560	0	0	0	0	0	0	0	0
	0	0	56001312	114	0	1312	5531	O621	O701	O260	O268A	0	0	0	300	0	22.07	0	1	0	Vag, non instr.	Spontaneous	40+0	O800A	0	1	August	33	No	0	AF034	0	DR026	DT037	SN999	0	0	0	0	0	0	0	0	0	0	0	0	0	0
	0	0	56001316	52.4	0	1316	5417	O489	O701	O610A	O992	E669	O267	0	400	0	30.8	2	1	0	Vag, non instr.	Induction	42+1	O800A	0	1	August	27	No	0	AF034	0	SN999	DT037	AF027	DT027	0	0	0	0	0	0	0	0	0	0	0	0	0
	0	0	56001319	88.1	0	1319	5510	O268A	0	0	0	0	0	0	200	0	22.18	0	1	0	Vag, non instr.	Spontaneous	39+0	O800A	0	1	August	31	No	0	AF027	0	AF034	DR026	DT037	SN999	0	0	0	0	0	0	0	0	0	0	0	0	0
	0	0	56001317	44.3	1	1317	5469	O701	0	0	0	0	0	0	900	0	20.92	0	1	0	Vag, non instr.	Spontaneous	39+3	O800A	0	1	August	26	No	0	AF027	0	AF034	DT037	SN999	0	0	0	0	0	0	0	0	0	0	0	0	0	0
	0	0	56001320	69.6	0	1320	5528	O714	0	0	0	0	0	0	400	0	28.75	1	1	0	Vag, non instr.	Spontaneous	39+4	O800A	0	1	August	32	No	0	AF034	0	0	0	0	0	0	0	0	0	0	0	0	0	0	0	0	0	0
	0	0	56001318	90.4	0	1318	5440	O621	O700	0	0	0	0	0	150	0	22.66	0	1	0	Vag, non instr.	Spontaneous	41+5	O800A	0	1	August	28	No	0	AF034	0	DT037	SK549	SN999	0	0	0	0	0	0	0	0	0	0	0	0	0	0
	0	0	56001321	54.4	0	1321	5534	O260	O925	Z918	0	0	0	0	400	0	19.18	0	1	0	Vag, non instr.	Spontaneous	38+5	O800A	1	0	August	25	No	0	AF034	0	SN999	0	0	0	0	0	0	0	0	0	0	0	0	0	0	0	0
	0	0	56001323	60.9	0	1323	5468	O621	O611A	0	0	0	0	0	250	0	25.57	1	1	0	Vag, non instr.	Spontaneous	40+6	O800B	2	0	August	36	No	0	AF034	0	0	0	0	0	0	0	0	0	0	0	0	0	0	0	0	0	0
	0	0	56001322	71.4	0	1322	5438	O489	O702D	O610A	0	0	0	0			23.26	0	1	0	Vag, non instr.	Induction	42+0	O800A	0	1	August	27	No	0	AF027	0	AF034	DT027	SN999	0	0	0	0	0	0	0	0	0	0	0	0	0	0
	0	0	56001324	94.7	0	1324	5495	O689	O993	F900B	0	0	0	0	300	0	20.65	0	1	0	Vacuum	Spontaneous	39+5	O814A	0	1	August	25	No	0	AF034	0	AM013	DT037	SN999	0	0	0	0	0	0	0	0	0	0	0	0	0	0
	0	0	56001325	54.6	0	1325	5555	O714	0	0	0	0	0	0	550	0	35.71	2	1	0	Vag, non instr.	Spontaneous	41+2	O800B	0	1	August	31	No	0	AF034	0	AF027	DT037	SN999	0	0	0	0	0	R104X	K802	0	0	0	0	0	0	0
Breast abscess	1	1	56001326	83.2	0	1326	5453	O701	O988A	0	0	0	0	0	300	0	22.83	0	1	0	Vag, non instr.	Spontaneous	41+1	O800A	0	1	August	26	No	0	AF034	0	DT037	SN999	0	0	0	0	0	0	O91-	0	0	0	0	0	0	0	0
	0	0	56000329	67.6	0	329	3297	O700	O990	O988A	0	0	0	0	400	0	25.89	1	1	0	Vag, non instr.	Spontaneous	40+0	O800A	1	0	August	27	No	0	AF034	0	0	0	0	0	0	0	0	0	R202	R519	F339	0	0	0	0	0	0
	0	0	56001328	61.9	0	1328	5487	O689	O620	O342	O100	O268D	0	0	350	0	26.75	1	1	1	C section	Spontaneous	41+2	O821	1	0	August	36	No	0	AF027	0	AF034	AL007	DT037	SN999	0	0	0	0	0	0	0	0	0	0	0	0	0
	0	0	56001330	59	0	1330	5590	O689	O366	O992	E039	E669	0	0			36.09	2	1	1	C section	Spontaneous	39+5	O821	1	0	August	34	No	0	AF034	0	SN999	AL007	DT037	0	0	0	0	0	R030	E03-	0	0	0	0	0	0	0
	0	0	56001329	73.7	0	1329	5504	O701	0	0	0	0	0	0	500	0	22.3	0	1	0	Vag, non instr.	Spontaneous	40+2	O800B	0	1	August	32	No	0	SN999	0	AF034	DT037	0	0	0	0	0	0	0	0	0	0	0	0	0	0	0
	0	0	56001331	66.5	0	1331	5477	O701	0	0	0	0	0	0	350	0	22.46	0	1	0	Vag, non instr.	Spontaneous	40+0	O800A	0	1	August	30	No	0	AF027	0	AF034	DT037	DR026	SN999	0	0	0	0	0	0	0	0	0	0	0	0	0
	0	0	56001332	57.5	0	1332	5537	O701	0	0	0	0	0	0	400	0	20.07	0	1	0	Vag, non instr.	Spontaneous	39+2	O800A	1	0	August	34	No	0	AF034	0	SN999	0	0	0	0	0	0	0	0	0	0	0	0	0	0	0	0
	0	0	56001335	95.6	0	1335	5499	O701	F452X	O988A	0	0	0	0	350	0	21.33	0	1	0	Vag, non instr.	Spontaneous	41+0	O800A	0	1	August	28	No	0	SN999	0	AF034	DT037	0	0	0	0	0	0	F419	Z719	N949	F419P	F999	K649	Z769P	Z711	0
	0	0	56001334	78	0	1334	5588	O701	D685A	0	0	0	0	0	450	0	24.11	0	1	0	Vag, non instr.	Spontaneous	37+0	O800A	0	1	August	25	No	0	AF034	0	SN999	DT037	0	0	0	0	0	0	0	0	0	0	0	0	0	0	0
	0	0	56001338	102	0	1338	5518	O714	O621	0	0	0	0	0	300	0	23.83	0	1	0	Vag, non instr.	Spontaneous	40+5	O800A	0	1	August	25	No	0	AF034	0	DT037	SN999	AF027	0	0	0	0	0	0	0	0	0	0	0	0	0	0
	0	0	56001336	74.5	0	1336	5498	O621	O756A	O990	0	0	0	0	900	0	24.05	0	1	0	Vacuum	Spontaneous	40+5	O814A	0	1	August	34	No	0	AF027	0	AF034	DT037	SN999	0	0	0	0	0	Z712	E039	0	0	0	0	0	0	0
	0	0	56001339	25.8	1	1339	5501	O702E	O611A	0	0	0	0	0			24.66	0	1	0	Vag, non instr.	Spontaneous	41+0	O800A	0	1	August	25	No	0	AF034	0	DT037	SN999	0	0	0	0	0	0	Z738	F419	0	0	0	0	0	0	0
Mastitis	1	1	56001340	50.4	0	1340	5581	O140	O701	O610A	O611A	O993	F900B	0	400	0	24.08	0	1	0	Vag, non instr.	Induction	38+6	O800A	1	0	August	28	No	0	AF034	0	DT027	DT037	0	0	0	0	0	0	O912	0	0	0	0	0	0	0	0
	0	0	56001345	20.6	2	1345	5513	0	0	0	0	0	0	0	900	0	21.48	0	1	0	Vag, non instr.	Spontaneous	40+4	O800A	1	0	August	30	No	0	AF034	0	0	0	0	0	0	0	0	0	0	0	0	0	0	0	0	0	0
	0	0	56001341	97	0	1341	5461	O701	O720	0	0	0	0	0	1450	1	24.66	0	1	0	Vag, non instr.	Spontaneous	41+4	O800A	0	1	August	26	No	0	AF034	0	SN999	DT037	DR026	0	0	0	0	0	0	0	0	0	0	0	0	0	0
	0	0	56001333	62.1	0	1333	5475	O611B	O620	O489	O610A	0	0	0	350	0	23.3	0	1	1	C section	Induction	42+4	O821	0	1	August	35	No	0	AF027	0	DT027	DT037	0	0	0	0	0	0	0	0	0	0	0	0	0	0	0
	0	0	56001344	56.4	0	1344	5560	O720	O701	O260	O990	0	0	0	1550	1	21.25	0	1	0	Vag, non instr.	Spontaneous	41+1	O800A	1	0	August	32	No	0	AF027	0	AF034	AM013	DT037	SN999	0	0	0	0	0	0	0	0	0	0	0	0	0
	0	0	56001343	72	0	1343	5552	0	0	0	0	0	0	0	500	0	22.77	0	1	0	Vag, non instr.	Spontaneous	40+1	O800A	0	1	August	29	No	0	AF034	0	SN999	DT037	0	0	0	0	0	0	0	0	0	0	0	0	0	0	0
	0	0	56001346	56.8	0	1346	5503	O701	0	0	0	0	0	0	450	0	26.45	1	1	0	Vag, non instr.	Spontaneous	41+4	O800A	1	0	August	28	No	0	AF034	0	DT037	0	0	0	0	0	0	0	R238P	0	0	0	0	0	0	0	0
	0	0	56001342	54.1	0	1342	5527	O621	O622	O140	O611A	O992	E669	0	350	0	30	2	1	1	C section	Spontaneous	41+0	O821	0	1	August	37	No	0	AF027	0	AF034	AL007	DR026	DT037	SN999	0	0	0	M654	M653	0	0	0	0	0	0	0
	0	0	56001347	128	0	1347	5539	O701	O757	0	0	0	0	0	250	0	25.19	1	1	0	Vag, non instr.	Spontaneous	41+3	O800A	1	0	August	35	No	0	AF034	0	0	0	0	0	0	0	0	0	0	0	0	0	0	0	0	0	0
	0	0	56001348	46.1	1	1348	5547	0	0	0	0	0	0	0	550	0	19.7	0	1	0	Vag, non instr.	Spontaneous	39+4	O800A	1	0	August	33	No	0	AF034	0	0	0	0	0	0	0	0	0	0	0	0	0	0	0	0	0	0
peritonitis	1	0	56001349	75.3	0	1349	5525	O689	O489	O756A	O620	O260	0	0	500	0	27.42	1	1	1	C section	Spontaneous	42+0	O821	0	1	August	38	No	0	AF027	0	AF034	DT037	SN999	0	0	0	0	0	K659	B999	k650	Z853	0	0	0	0	0
	0	0	56001350	76.7	0	1350	5599	O621	O141	O260	O611A	O730	O990	0	200	0	24.91	0	1	0	Vacuum	Induction	39+5	O814A	0	1	August	24	No	0	AF034	0	AF027	DT037	SN999	0	0	0	0	0	0	0	0	0	0	0	0	0	0
	0	0	56001351	43	1	1351	5563	O622	O711	O721B	O620	O342	O611A	O908	1100	1	21.8	0	1	1	C section	Induction	40+5	O821	1	0	August	32	No	0	AF027	0	AF034	AL007	DT037	SN999	0	0	0	0	O711	Z209	0	0	0	0	0	0	0
	0	0	56001352	66.8	0	1352	5515	0	0	0	0	0	0	0	350	0	21.11	0	1	0	Vag, non instr.	Spontaneous	39+3	O800A	2	0	August	34	No	0	AF034	0	DR026	0	0	0	0	0	0	0	0	0	0	0	0	0	0	0	0
	0	0	56001353	70.9	0	1353	5553	Z720A	F320	0	0	0	0	0	200	0	29.34	1	1	0	Vag, non instr.	Spontaneous	38+6	O800A	1	0	August	24	No	0	AF034	0	0	0	0	0	0	0	0	0	0	0	0	0	0	0	0	0	0
	0	0	56001354	63.5	0	1354	5529	O701	0	0	0	0	0	0	500	0	25.95	1	1	0	Vag, non instr.	Spontaneous	40+5	O800A	0	1	August	33	No	0	AF034	0	0	0	0	0	0	0	0	0	0	0	0	0	0	0	0	0	0
	0	0	56001355	45.8	1	1355	5533	Z658A	0	0	0	0	0	0	400	0	22.27	0	1	0	Vag, non instr.	Spontaneous	39+3	O800A	1	0	August	28	No	0	AF034	0	ZV020	0	0	0	0	0	0	0	0	0	0	0	0	0	0	0	0
	0	0	56000400	59.7	0	400	3491	O714	0	0	0	0	0	0	200	0	21.62	0	1	0	Vag, non instr.	Spontaneous	40+3	O800A	1	0	August	34	No	0	AF034	0	0	0	0	0	0	0	0	0	0	0	0	0	0	0	0	0	0
hand-f-m disease	1	0	56000855	21.9	2	855	4394	O730	Z720A	Z720B	0	0	0	0	450	0	20.07	0	1	0	Vag, non instr.	Spontaneous	37+3	O800A	1	0	August	19	1-9 cig/day	1	AF034	0	0	0	0	0	0	0	0	0	B084	0	0	0	0	0	0	0	0
	0	0	56001356	44.7	1	1356	5577	O620	O701	0	0	0	0	0	500	0	22.56	0	1	0	Vag, non instr.	Spontaneous	39+6	O800A	0	1	August	27	No	0	AF034	0	SN999	0	0	0	0	0	0	0	0	0	0	0	0	0	0	0	0
	0	0	56001359	44.7	1	1359	5514	O701	O610A	O489	0	0	0	0	500	0	24.83	0	1	0	Vag, non instr.	Induction	42+0	O800A	0	1	August	19	No	0	DT027	0	SN999	AF034	AF027	DR026	0	0	0	0	L984A	0	0	0	0	0	0	0	0
	0	0	56001360	62.2	0	1360	5605	O701	0	0	0	0	0	0	350	0	28.72	1	1	0	Vag, non instr.	Spontaneous	39+3	O800A	0	1	August	24	No	0	AF034	0	SN999	DR026	0	0	0	0	0	0	0	0	0	0	0	0	0	0	0
	0	0	56001361	72.9	0	1361	5594	O621	O701	O756A	0	0	0	0	125	0	28.32	1	1	0	Vag, non instr.	Spontaneous	39+5	O800A	0	1	August	25	No	0	AF034	0	DT037	SN999	0	0	0	0	0	0	0	0	0	0	0	0	0	0	0
tonsillitis	1	0	56000221	51.8	0	221	3171	O609	O611A	O422	0	0	0	0	400	0	19.53	0	1	0	Vag, non instr.	Induction	36+0	O800A	2	0	September	27	No	0	DT037	0	AF034	0	0	0	0	0	0	0	J03-	0	0	0	0	0	0	0	0
tonsillitis	1	0	56000222	71.9	0	222	3194	O701	O757	0	0	0	0	0	200	0	22.18	0	1	0	Vag, non instr.	Spontaneous	37+3	O800A	1	0	September	35	No	0	AF034	0	SN999	0	0	0	0	0	0	0	J03-	0	0	0	0	0	0	0	0
URTI	1	0	56000223	59.7	0	223	3045	O988	Z918	O996	K519	0	0	0	300	0	24.22	0	1	0	Vag, non instr.	Spontaneous	40+6	O800A	1	0	September	34	No	0	AF034	0	SN999	0	0	0	0	0	0	0	Z019P	J069	0	0	0	0	0	0	0
UTI	1	1	56000226	69.4	0	226	3090	0	0	0	0	0	0	0	500	0	21.37	0	1	0	Vag, non instr.	Spontaneous	40+2	O800A	1	0	September	29	No	0	AF034	0	0	0	0	0	0	0	0	0	N30-P	0	0	0	0	0	0	0	0
	0	0	56000227	58.8	0	227	3102	O348D	Z918	0	0	0	0	0	300	0	25.87	1	1	0	Vag, non instr.	Spontaneous	38+4	O800A	1	0	September	28	No	0	AF034	0	0	0	0	0	0	0	0	0	0	0	0	0	0	0	0	0	0
	0	0	56000225	80.5	0	225	3067	0	0	0	0	0	0	0	500	0	21.8	0	1	0	Vag, non instr.	Spontaneous	39+3	O800A	1	0	September	34	No	0	AF034	0	0	0	0	0	0	0	0	0	0	0	0	0	0	0	0	0	0
	0	0	56000228	59	0	228	3139	0	0	0	0	0	0	0	300	0	25.08	1	1	0	Vag, non instr.	Spontaneous	39+4	O800A	1	0	September	33	No	0	AF034	0	0	0	0	0	0	0	0	0	Z017	0	0	0	0	0	0	0	0
Mastitis	1	1	56000229	86.8	0	229	3084	O714	Z350	O365	0	0	0	0	400	0	24.91	0	1	0	Vag, non instr.	Spontaneous	40+5	O800A	0	1	September	39	No	0	AF034	0	SN999	0	0	0	0	0	0	0	N61-	0	0	0	0	0	0	0	0
	0	0	56000230	53.3	0	230	3121	O992	E669	Z351	Z357	Z720A	0	0	350	0	33.69	2	1	0	Vag, non instr.	Spontaneous	40+3	O800A	1	0	September	30	10+ cig/day	1	AF034	0	DT037	SN999	0	0	0	0	0	0	0	0	0	0	0	0	0	0	0
	0	0	56000232	85.9	0	232	3104	O992	E039	0	0	0	0	0	350	0	24.84	0	1	0	Vag, non instr.	Spontaneous	41+0	O800A	2	0	September	35	No	0	DA018	0	AF034	0	0	0	0	0	0	0	0	0	0	0	0	0	0	0	0
	0	0	56000233	58.4	0	233	3068	O714	0	0	0	0	0	0	600	0	23.16	0	1	0	Vag, non instr.	Spontaneous	41+1	O800A	0	1	September	30	No	0	AF034	0	SN999	AF027	DT037	DR026	0	0	0	0	0	0	0	0	0	0	0	0	0
	0	0	56000234	37.9	1	234	3160	O260	0	0	0	0	0	0	300	0	24.64	0	1	0	Vag, non instr.	Spontaneous	39+3	O800A	0	1	September	26	No	0	AF034	0	DT037	SN999	0	0	0	0	0	0	0	0	0	0	0	0	0	0	0
	0	0	56000235	108	0	235	3129	O756B	O610A	0	0	0	0	0	200	0	19.14	0	1	0	Vag, non instr.	Induction	39+4	O800A	2	0	September	36	No	0	AF034	0	DT036	DT037	0	0	0	0	0	0	0	0	0	0	0	0	0	0	0
	0	0	56000236	48.9	1	236	3163	0	0	0	0	0	0	0	350	0	19.52	0	1	0	Vag, non instr.	Spontaneous	40+0	O800A	1	0	September	31	No	0	SN999	0	AF034	DR026	0	0	0	0	0	0	R559	0	0	0	0	0	0	0	0
	0	0	56000237	26.5	1	237	3131	O689	O621	O701	O717	0	0	0	800	0	20.16	0	1	0	Vacuum	Spontaneous	40+1	O814A	0	1	September	34	No	0	AF027	0	AF034	DT037	SN999	0	0	0	0	0	0	0	0	0	0	0	0	0	0
	0	0	56000238	58	0	238	3203	O990	0	0	0	0	0	0	250	0	23.55	0	1	0	Vag, non instr.	Spontaneous	39+6	O800A	1	0	September	29	No	0	DA018	0	AF034	DR026	0	0	0	0	0	0	0	0	0	0	0	0	0	0	0
	0	0	56000239	88.2	0	239	3043	O489	O701	O610A	0	0	0	0	300	0	25.72	1	1	0	Vag, non instr.	Spontaneous	42+1	O800A	0	1	September	30	No	0	DT027	0	AF034	DT037	AF027	0	0	0	0	0	0	0	0	0	0	0	0	0	0
	0	0	56000240	23.1	2	240	3154	O689	O908	O230	O268C	0	0	0	400	0	25.1	1	1	0	Vacuum	Spontaneous	40+1	O814B	2	0	September	26	No	0	AF034	0	SN999	AF027	DT037	0	0	0	0	0	0	0	0	0	0	0	0	0	0
	0	0	56000243	119	0	243	3095	O701	0	0	0	0	0	0	300	0	22.11	0	1	0	Vag, non instr.	Spontaneous	40+3	O800A	1	0	September	32	No	0	AF034	0	0	0	0	0	0	0	0	0	0	0	0	0	0	0	0	0	0
	0	0	56000242	51.1	0	242	3150	O611A	O990	0	0	0	0	0	350	0	25	1	1	0	Vag, non instr.	Spontaneous	39+1	O800A	1	0	September	23	No	0	AF034	0	0	0	0	0	0	0	0	0	0	0	0	0	0	0	0	0	0
	0	0	56000244	39.4	1	244	3132	0	0	0	0	0	0	0	300	0	22.9	0	1	0	Vag, non instr.	Spontaneous	39+3	O800B	1	0	September	27	No	0	AF034	0	0	0	0	0	0	0	0	0	0	0	0	0	0	0	0	0	0
	0	0	56000246	67.8	0	246	3173	O996	K519	O756A	O701	0	0	0	600	0	24.38	0	1	0	Vag, non instr.	Spontaneous	39+4	O800A	1	0	September	35	No	0	AF034	0	0	0	0	0	0	0	0	0	0	0	0	0	0	0	0	0	0
	0	0	56000245	74.3	0	245	3158	O721A	O990	0	0	0	0	0	1300	1	22.34	0	1	0	Vag, non instr.	Spontaneous	40+6	O800A	1	0	September	28	No	0	AF034	0	0	0	0	0	0	0	0	0	0	0	0	0	0	0	0	0	0
	0	0	56000247	65.8	0	247	3208	O701	O988A	0	0	0	0	0	200	0	19.53	0	1	0	Vag, non instr.	Spontaneous	39+4	O800A	1	0	September	37	No	0	AF034	0	SK529	DT037	0	0	0	0	0	0	0	0	0	0	0	0	0	0	0
	0	0	56000248	48.9	1	248	3191	0	0	0	0	0	0	0	400	0	21.69	0	1	0	Vag, non instr.	Spontaneous	41+1	O800A	0	1	September	31	No	0	AF034	0	DT037	DR026	0	0	0	0	0	0	0	0	0	0	0	0	0	0	0
	0	0	56000249	55.4	0	249	3099	O702D	O988A	0	0	0	0	0	400	0	23.05	0	1	0	Vag, non instr.	Spontaneous	40+4	O800A	0	1	September	24	No	0	AF034	0	0	0	0	0	0	0	0	0	0	0	0	0	0	0	0	0	0
	0	0	56000250	68.9	0	250	3285	O701	O994	Q213	Z358	0	0	0	400	0	19.49	0	1	0	Vag, non instr.	Spontaneous	39+5	O800A	0	1	September	25	No	0	AF034	0	DT037	0	0	0	0	0	0	0	0	0	0	0	0	0	0	0	0
Breast abscess	1	1	56000252	39.1	1	252	3216	0	0	0	0	0	0	0	200	0	24.91	0	1	0	Vag, non instr.	Spontaneous	39+2	O800B	0	1	September	22	No	0	AF034	0	0	0	0	0	0	0	0	0	R52-	O91-	N61-	R53	U999	U339	0	0	0
	0	0	56000253	34.9	1	253	3120	O701	O993	F420	O995	J459	0	0	750	0	23.15	0	1	0	Vag, non instr.	Spontaneous	40+4	O800A	0	1	September	27	No	0	AF034	0	0	0	0	0	0	0	0	0	F422	Z27-P	Z861	0	0	0	0	0	0
	0	0	56000254	47.1	1	254	3212	O756A	O718	0	0	0	0	0	400	0	23.76	0	1	0	Vag, non instr.	Spontaneous	40+0	O800A	2	0	September	33	No	0	AF034	0	DT016	0	0	0	0	0	0	0	0	0	0	0	0	0	0	0	0
	0	0	56000255	52.7	0	255	3185	0	0	0	0	0	0	0	500	0	22.19	0	1	0	Vag, non instr.	Spontaneous	39+1	O800A	1	0	September	31	No	0	AF034	0	0	0	0	0	0	0	0	0	R251	0	0	0	0	0	0	0	0
	0	0	56000256	22.3	2	256	3155	Z354	O992	E669	0	0	0	0	350	0	38	2	1	0	Vag, non instr.	Spontaneous	41+6	O800A	5	0	September	40	No	0	AF034	0	0	0	0	0	0	0	0	0	0	0	0	0	0	0	0	0	0
	0	0	56000257	68.4	0	257	3103	O983	0	0	0	0	0	0	300	0	24.09	0	1	0	Vag, non instr.	Spontaneous	41+1	O800A	1	0	September	36	No	0	AF034	0	0	0	0	0	0	0	0	0	0	0	0	0	0	0	0	0	0
Breast abscess	1	1	56000258	33.9	1	258	3219	O660	O721A	O366	O140	O990	O260	0	2480	1	24.8	0	1	0	Vag, non instr.	Spontaneous	40+2	O800A	1	0	September	25	No	0	0	0	0	0	0	0	0	0	0	0	O91-	Z760	0	0	0	0	0	0	0
	0	0	56000259	49.3	1	259	3264	O993	F329	0	0	0	0	0	500	0	27.24	1	1	0	Vag, non instr.	Spontaneous	41+2	O800A	1	0	September	34	No	0	AF034	0	0	0	0	0	0	0	0	0	K58-P	L309P	Z760	0	0	0	0	0	0
	0	0	56000260	105	0	260	3276	O631	O756A	O714	0	0	0	0	800	0	22.64	0	1	0	Vag, non instr.	Spontaneous	40+2	O800A	0	1	September	30	No	0	AF027	0	AF034	DT037	SN999	0	0	0	0	0	0	0	0	0	0	0	0	0	0
	0	0	56000261	61.8	0	261	3141	O621	O721A	O720	O702D	O990	0	0	2100	1	23.44	0	1	0	Vacuum	Spontaneous	40+3	O814A	0	1	September	32	No	0	AF034	0	DR029	DT037	SN999	0	0	0	0	0	O702	0	0	0	0	0	0	0	0
	0	0	56000263	82.8	0	263	3202	O720	O990	0	0	0	0	0	2500	1	19.03	0	1	0	Vag, non instr.	Spontaneous	40+3	O800A	2	0	September	27	No	0	AF034	0	SN999	0	0	0	0	0	0	0	0	0	0	0	0	0	0	0	0
	0	0	56000264	58.2	0	264	3159	0	0	0	0	0	0	0	200	0	18.59	0	1	0	Vag, non instr.	Spontaneous	41+2	O800A	0	1	September	24	No	0	AF034	0	0	0	0	0	0	0	0	0	0	0	0	0	0	0	0	0	0
	0	0	56000267	57.5	0	267	3170	O701	Z854C	0	0	0	0	0	800	0	19.38	0	1	0	Vag, non instr.	Spontaneous	41+1	O800A	1	0	September	34	No	0	AF034	0	0	0	0	0	0	0	0	0	0	0	0	0	0	0	0	0	0
	0	0	56000266	42.5	1	266	3182	O611A	0	0	0	0	0	0	200	0	24.01	0	1	0	Vag, non instr.	Spontaneous	41+0	O800A	1	0	September	37	No	0	AF034	0	SK529	SN999	0	0	0	0	0	0	0	0	0	0	0	0	0	0	0
	0	0	56000262	41.9	1	262	3222	O620	Z867	Z518	O611B	O991	D685A	0	700	0	21.28	0	1	1	C section	Induction	40+5	O821	0	1	September	27	No	0	AF034	0	DA018	DT027	DT037	SK529	0	0	0	0	O991	D685A	D685C	Z921	0	0	0	0	0
	0	0	56000270	87.5	0	270	3205	Z351	0	0	0	0	0	0	800	0	24.81	0	1	0	Vag, non instr.	Spontaneous	39+5	O800A	1	0	September	35	No	0	AF034	0	0	0	0	0	0	0	0	0	0	0	0	0	0	0	0	0	0
tonsillitis	1	0	56000271	51.2	0	271	3149	0	0	0	0	0	0	0	350	0	27.7	1	1	0	Vag, non instr.	Spontaneous	41+6	O800A	2	0	September	39	No	0	AF034	0	0	0	0	0	0	0	0	0	J03-	0	0	0	0	0	0	0	0
	0	0	56000272	28.9	1	272	3106	O244A	O992	E662	Z354	0	0	0	500	0	38.61	2	1	0	Vag, non instr.	Induction	40+6	O800A	4	0	September	39	No	0	AF034	0	DT037	SK529	0	0	0	0	0	0	Z228A	0	0	0	0	0	0	0	0
endometritis	1	1	56000273	82.3	0	273	3162	O714	Z918	0	0	0	0	0	500	0	21.45	0	1	0	Vag, non instr.	Spontaneous	40+2	O800A	0	1	September	26	No	0	AF034	0	SN999	0	0	0	0	0	0	0	U999	O722	O859	M796G	Z719	M659P	0	0	0
Herpes	0	0	56000842	82.4	0	842	4414	O701	O995	J459	Z918	0	0	0	400	0	20.21	0	1	0	Vag, non instr.	Spontaneous	38+3	O800A	1	0	September	37	No	0	AF034	0	DT037	0	0	0	0	0	0	0	B009P	0	0	0	0	0	0	0	0
	0	0	56000841	86.1	0	841	4373	O611A	0	0	0	0	0	0	450	0	26.72	1	1	0	Vag, non instr.	Induction	38+5	O800A	0	1	September	24	No	0	AF034	0	DT037	DR026	0	0	0	0	0	0	R104X	R104P	Z03-	0	0	0	0	0	0
	0	0	56000843	146	0	843	4390	O366	O711	O611A	O342	0	0	0	700	0	19.6	0	1	1	C section	Induction	39+5	O821	1	0	September	34	No	0	AF027	0	AF034	AL007	DT037	SN999	0	0	0	0	0	0	0	0	0	0	0	0	0
	0	0	56000844	96	0	844	4455	O620	O756B	O611A	O342	Z918	0	0	1150	1	20.07	0	1	1	C section	Induction	37+6	O821	1	0	September	41	No	0	AF034	0	AL007	DT037	SN999	0	0	0	0	0	R103P	Z711	0	0	0	0	0	0	0
	0	0	56000846	63	0	846	4398	O701	O714	0	0	0	0	0	400	0	22.71	0	1	0	Vag, non instr.	Spontaneous	40+6	O800A	0	1	September	32	No	0	AF034	0	SN999	DT037	0	0	0	0	0	0	0	0	0	0	0	0	0	0	0
	0	0	56000848	95.5	0	848	4671	O601C	O701	0	0	0	0	0	450	0	25.93	1	1	0	Vag, non instr.	Spontaneous	34+6	O800A	0	1	September	27	No	0	AF034	0	0	0	0	0	0	0	0	0	0	0	0	0	0	0	0	0	0
	0	0	56000845	42.3	1	845	4430	O611A	Z918	F900B	0	0	0	0	300	0	21.32	0	1	0	Vag, non instr.	Induction	40+0	O800A	0	1	September	29	1-9 cig/day	1	AF034	0	SN999	DT037	AF027	0	0	0	0	0	O872	K64-	K648	J459	F900B	0	0	0	0
	0	0	56000847	61.2	0	847	4353	O621	O714	O756A	0	0	0	0	400	0	19.93	0	1	0	Vacuum	Spontaneous	41+2	O814A	0	1	September	28	No	0	AF027	0	AF034	DT037	SN999	0	0	0	0	0	M791	J301	Z516	F439P	0	0	0	0	0
	0	0	56000849	46.8	1	849	4416	O620	O702D	O260	O268D	0	0	0	400	0	23.31	0	1	0	Vag, non instr.	Spontaneous	40+0	O800A	0	1	September	29	No	0	AF027	0	AF034	DT037	SN999	0	0	0	0	0	0	0	0	0	0	0	0	0	0
	0	0	56000850	89.4	0	850	4386	0	0	0	0	0	0	0	200	0	22.27	0	1	0	Vag, non instr.	Spontaneous	40+2	O800A	1	0	September	27	No	0	AF034	0	0	0	0	0	0	0	0	0	0	0	0	0	0	0	0	0	0
	0	0	56000851	64.5	0	851	4436	O621	O756A	O701	0	0	0	0	350	0	22.49	0	1	0	Vag, non instr.	Spontaneous	39+0	O800A	0	1	September	28	No	0	AF034	0	DT037	DR026	0	0	0	0	0	0	0	0	0	0	0	0	0	0	0
	0	0	56000852	83.6	0	852	4382	0	0	0	0	0	0	0	200	0	23.29	0	1	0	Vag, non instr.	Spontaneous	40+0	O800A	1	0	September	33	No	0	AF034	0	SN999	0	0	0	0	0	0	0	0	0	0	0	0	0	0	0	0
	0	0	56000853	34.2	1	853	4405	O992	E669	O993	F329	0	0	0	400	0	36.52	2	1	0	Vag, non instr.	Spontaneous	39+3	O800A	1	0	September	29	No	0	AF027	0	AF034	0	0	0	0	0	0	0	F603	0	0	0	0	0	0	0	0
	0	0	56000854	32.6	1	854	4417	O701	0	0	0	0	0	0	600	0	18.75	0	1	0	Vag, non instr.	Spontaneous	39+0	O800A	0	1	September	26	No	0	AF034	0	SN999	DT037	0	0	0	0	0	0	0	0	0	0	0	0	0	0	0
	0	0	56000856	40.1	1	856	4406	O620	O244A	O701	0	0	0	0	300	0	24.51	0	1	0	Vag, non instr.	Spontaneous	40+5	O800A	0	1	September	28	No	0	AF034	0	SN999	0	0	0	0	0	0	0	Z54-P	0	0	0	0	0	0	0	0
	0	0	56000858	33	1	858	4429	O621	B950	O990	O714	O992	E669	0	400	0	30.11	2	1	0	Vacuum	Spontaneous	40+4	O814A	0	1	September	33	1-9 cig/day	1	AF034	0	DA018	DR029	DT037	SN999	0	0	0	0	Z112	0	0	0	0	0	0	0	0
	0	0	56000857	47.7	1	857	4439	O756B	O701	O757	O610A	O992	E039	0	350	0	25.26	1	1	0	Vag, non instr.	Induction	37+3	O800A	1	0	September	31	No	0	AF027	0	AF034	AL007	DT027	DT036	DT037	SN999	0	0	0	0	0	0	0	0	0	0	0
	0	0	56000860	49	1	860	4387	0	0	0	0	0	0	0	400	0	23.05	0	1	0	Vag, non instr.	Spontaneous	41+5	O800A	0	1	September	27	No	0	AF034	0	0	0	0	0	0	0	0	0	0	0	0	0	0	0	0	0	0
	0	0	56000861	48	1	861	4507	O990	O714	O908	0	0	0	0	700	0	22.96	0	1	0	Vag, non instr.	Spontaneous	39+5	O800A	1	0	September	32	No	0	AF034	0	DR029	0	0	0	0	0	0	0	Z017	Z918	F329	O730	N840	0	0	0	0
	0	0	56000862	57.1	0	862	4486	O702C	0	0	0	0	0	0	550	0	24.06	0	1	0	Vag, non instr.	Spontaneous	40+2	O800A	1	0	September	39	No	0	AF034	0	0	0	0	0	0	0	0	0	Z65-P	0	0	0	0	0	0	0	0
	0	0	56000859	88.4	0	859	4396	O489	O701	O610A	0	0	0	0	500	0	29.05	1	1	0	Vag, non instr.	Induction	42+2	O800A	0	1	September	34	No	0	DT027	0	AF034	SN999	DT037	AL007	AF027	DR026	0	0	0	0	0	0	0	0	0	0	0
tonsillitis	1	0	56000863	57.1	0	863	4412	O701	O611A	0	0	0	0	0	250	0	21.4	0	1	0	Vag, non instr.	Spontaneous	41+1	O800A	0	1	September	21	No	0	AF034	0	0	0	0	0	0	0	0	0	J03-	0	0	0	0	0	0	0	0
	0	0	56000864	93.5	0	864	4410	O714	Z867B	0	0	0	0	0	450	0	23	0	1	0	Vag, non instr.	Spontaneous	41+2	O800A	0	1	September	31	No	0	AF034	0	SN999	0	0	0	0	0	0	0	0	0	0	0	0	0	0	0	0
	0	0	56000865	80.9	0	865	4466	O701	O689	0	0	0	0	0	400	0	24.75	0	1	0	Vag, non instr.	Spontaneous	38+5	O814A	0	1	September	35	No	0	AF034	0	0	0	0	0	0	0	0	0	0	0	0	0	0	0	0	0	0
	0	0	56000866	95.1	0	866	4378	O621	O750	O756A	O701	O990	0	0	900	0	22.7	0	1	0	Vacuum	Spontaneous	41+6	O814A	0	1	September	39	No	0	AF027	0	AF034	DT037	SN999	0	0	0	0	0	0	0	0	0	0	0	0	0	0
	0	0	56000867	24	2	867	4483	0	0	0	0	0	0	0	400	0	23.46	0	1	0	Vag, non instr.	Spontaneous	41+0	O800A	1	0	September	31	No	0	AF034	0	0	0	0	0	0	0	0	0	0	0	0	0	0	0	0	0	0
	0	0	56000868	56.8	0	868	4397	O988A	0	0	0	0	0	0	250	0	18.15	0	1	0	Vag, non instr.	Spontaneous	41+0	O800A	0	1	September	27	No	0	AF034	0	DT037	SN999	0	0	0	0	0	0	Z03-	0	0	0	0	0	0	0	0
	0	0	56000869	32.1	1	869	4421	O990	O342	0	0	0	0	0	250	0	23.38	0	1	1	C section	C section	41+2	O828	1	0	September	30	No	0	AF034	0	0	0	0	0	0	0	0	0	0	0	0	0	0	0	0	0	0
	0	0	56000870	54.7	0	870	4472	0	0	0	0	0	0	0	300	0	21.56	0	1	0	Vag, non instr.	Spontaneous	40+5	O800A	1	0	September	30	No	0	AF034	0	0	0	0	0	0	0	0	0	0	0	0	0	0	0	0	0	0
	0	0	56000871	42.1	1	871	4479	O360	O610A	O998	N771	B373	0	0	100	0	19.2	0	1	0	Vag, non instr.	Induction	38+6	O800A	1	0	September	30	No	0	AF034	0	DT027	0	0	0	0	0	0	0	F329	0	0	0	0	0	0	0	0
	0	0	56000872	68.6	0	872	4435	0	0	0	0	0	0	0	400	0	24.47	0	1	0	Vag, non instr.	Spontaneous	40+2	O800A	1	0	September	28	No	0	AF034	0	DA018	0	0	0	0	0	0	0	0	0	0	0	0	0	0	0	0
	0	0	56000873	68.4	0	873	4528	0	0	0	0	0	0	0	300	0	24.01	0	1	0	Vag, non instr.	Spontaneous	39+4	O800A	1	0	September	28	No	0	AF034	0	0	0	0	0	0	0	0	0	F439P	0	0	0	0	0	0	0	0
	0	0	56000874	37.9	1	874	4514	O701	O348D	0	0	0	0	0	250	0	20.4	0	1	0	Vag, non instr.	Spontaneous	39+5	O800A	2	0	September	33	No	0	0	0	0	0	0	0	0	0	0	0	0	0	0	0	0	0	0	0	0
	0	0	56000875	63	0	875	4480	O701	O348D	0	0	0	0	0	800	0	23.83	0	1	0	Vag, non instr.	Spontaneous	40+6	O800A	2	0	September	34	No	0	SN999	0	AF034	DT037	0	0	0	0	0	0	S2290	W0199	0	0	0	0	0	0	0
	0	0	56000876	61.4	0	876	4477	Q233	O994	D685	D688	O365	0	0	300	0	19.86	0	1	0	Vag, non instr.	Spontaneous	40+0	O800A	1	0	September	27	No	0	AF034	0	0	0	0	0	0	0	0	0	0	0	0	0	0	0	0	0	0
	0	0	56000877	71.5	0	877	4553	O730	0	0	0	0	0	0	700	0	18.8	0	1	0	Vag, non instr.	Spontaneous	37+1	O800A	0	1	September	32	No	0	AF034	0	DR026	0	0	0	0	0	0	0	0	0	0	0	0	0	0	0	0
	0	0	56000878	52.6	0	878	4636	O601C	O420	0	0	0	0	0	400	0	22.39	0	1	0	Vag, non instr.	Spontaneous	33+5	O800A	0	1	September	32	No	0	AF034	0	DT037	0	0	0	0	0	0	0	0	0	0	0	0	0	0	0	0
	0	0	56001362	108	0	1362	5572	O701	O756A	0	0	0	0	0	400	0	23.33	0	1	0	Vag, non instr.	Spontaneous	38+6	O800A	0	1	September	25	No	0	AF034	0	DT037	0	0	0	0	0	0	0	0	0	0	0	0	0	0	0	0
	0	0	56001363	64.8	0	1363	5598	O700	O995	J459	0	0	0	0	300	0	22.71	0	1	0	Vag, non instr.	Spontaneous	40+1	O800A	2	0	September	36	No	0	SN999	0	AF034	0	0	0	0	0	0	0	Z516	0	0	0	0	0	0	0	0
	0	0	56001365	66.3	0	1365	5584	O701	0	0	0	0	0	0	500	0	23.88	0	1	0	Vag, non instr.	Spontaneous	41+2	O800A	0	1	September	31	No	0	AF034	0	SN999	DT037	AF027	0	0	0	0	0	0	0	0	0	0	0	0	0	0
	0	0	56001369	74.2	0	1369	5618	O701	0	0	0	0	0	0	275	0	24.66	0	1	0	Vag, non instr.	Spontaneous	39+2	O800A	0	1	September	28	No	0	AF034	0	0	0	0	0	0	0	0	0	0	0	0	0	0	0	0	0	0
	0	0	56000354	21.9	2	354	3305	Z875	O610A	O872	0	0	0	0	600	0	26.34	1	1	0	Vag, non instr.	Induction	37+1	O800A	2	0	September	26	No	0	DT027	0	AF034	0	0	0	0	0	0	0	0	0	0	0	0	0	0	0	0
	0	0	56001367	38.9	1	1367	5650	Z875	O610A	O872	0	0	0	0	600	0	26.34	1	1	0	Vag, non instr.	Induction	37+1	O800A	2	0	September	28	No	0	DT027	0	AF034	0	0	0	0	0	0	0	0	0	0	0	0	0	0	0	0
	0	0	56001368	97.6	0	1368	5621	Z918	O610A	O611A	0	0	0	0	300	0	26.47	1	1	0	Vag, non instr.	Induction	37+4	O800A	1	0	September	37	No	0	AF027	0	AF034	DT027	0	0	0	0	0	0	I10-	Z54-P	0	0	0	0	0	0	0
	0	0	56001370	86.6	0	1370	5509	O720	O702D	O756A	O990	0	0	0	2700	1	23.78	0	1	0	Vag, non instr.	Spontaneous	41+3	O800A	0	1	September	32	No	0	AF027	0	AF034	DR026	DR029	DT037	0	0	0	0	0	0	0	0	0	0	0	0	0
	0	0	56001371	55	0	1371	5546	O701	0	0	0	0	0	0	350	0	39.31	2	1	0	Vag, non instr.	Spontaneous	41+6	O800A	0	1	September	31	No	0	AF034	0	SN999	0	0	0	0	0	0	0	M089	0	0	0	0	0	0	0	0
	0	0	56001372	54.5	0	1372	5591	O260	O992	E669	0	0	0	0	600	0	30.51	2	1	0	Vag, non instr.	Spontaneous	40+0	O800A	0	1	September	24	No	0	AF027	0	AF034	DT037	SN999	0	0	0	0	0	0	0	0	0	0	0	0	0	0
	0	0	56001373	81.6	0	1373	5557	O700	O757	0	0	0	0	0	400	0	24.05	0	1	0	Vag, non instr.	Spontaneous	41+3	O800A	1	0	September	29	No	0	SN999	0	AF034	AF027	AL007	DT037	0	0	0	0	0	0	0	0	0	0	0	0	0
	0	0	56001375	70.1	0	1375	5592	O714	O267	0	0	0	0	0	300	0	27.05	1	1	0	Vag, non instr.	Spontaneous	39+4	O800B	1	0	September	26	No	0	AF034	0	SN999	0	0	0	0	0	0	0	0	0	0	0	0	0	0	0	0
	0	0	56001374	39.8	1	1374	5564	O689	O620	0	0	0	0	0	575	0	23.55	0	1	0	Vacuum	Spontaneous	41+0	O814A	0	1	September	28	No	0	AF027	0	AF034	DT037	SN999	0	0	0	0	0	0	0	0	0	0	0	0	0	0
	0	0	56001376	62.4	0	1376	5635	O756A	O603C	O610A	0	0	0	0	250	0	25.72	1	1	0	Vag, non instr.	Induction	36+6	O800A	0	1	September	29	No	0	AF034	0	DT036	DT037	SN999	0	0	0	0	0	M080	0	0	0	0	0	0	0	0
	0	0	56001377	51.6	0	1377	5544	O714	O621	0	0	0	0	0	250	0	25.36	1	1	0	Vag, non instr.	Spontaneous	41+2	O800A	0	1	September	30	No	0	AF034	0	DT037	SN999	0	0	0	0	0	0	0	0	0	0	0	0	0	0	0
	0	0	56001378	70.7	0	1378	5589	O714	0	0	0	0	0	0	300	0	19.92	0	1	0	Vag, non instr.	Spontaneous	39+6	O800A	0	1	September	21	No	0	AF034	0	SN999	DT037	0	0	0	0	0	0	0	0	0	0	0	0	0	0	0
	0	0	56001379	33.5	1	1379	5606	O701	0	0	0	0	0	0	300	0	22.58	0	1	0	Vag, non instr.	Spontaneous	39+4	O800A	0	1	September	30	No	0	AF034	0	SN999	DT037	DR026	0	0	0	0	0	0	0	0	0	0	0	0	0	0
	0	0	56001381	48.9	1	1381	5582	O714	0	0	0	0	0	0	700	0	29.71	1	1	0	Vag, non instr.	Spontaneous	40+4	O800A	2	0	September	36	No	0	AF034	0	0	0	0	0	0	0	0	0	0	0	0	0	0	0	0	0	0
	0	0	56001382	107	0	1382	5549	O714	O731	O992	E669	0	0	0	450	0	33.6	2	1	0	Vag, non instr.	Spontaneous	41+3	O800B	1	0	September	26	No	0	SN999	0	AF034	AF027	0	0	0	0	0	0	0	0	0	0	0	0	0	0	0
	0	0	56001391	74.8	0	1391	5613	O992	E669	0	0	0	0	0	650	0	35.65	2	1	0	Vag, non instr.	Spontaneous	41+2	O800A	0	1	September	25	No	0	AF034	0	0	0	0	0	0	0	0	0	0	0	0	0	0	0	0	0	0
	0	0	56001384	24.7	2	1384	5654	0	0	0	0	0	0	0	200	0	28	1	1	0	Vag, non instr.	Spontaneous	40+0	O800A	2	0	September	39	No	0	AF034	0	0	0	0	0	0	0	0	0	0	0	0	0	0	0	0	0	0
	0	0	56001388	77.1	0	1388	5619	O756A	0	0	0	0	0	0	300	0	20.63	0	1	0	Vag, non instr.	Spontaneous	37+6	O800A	1	0	September	35	No	0	AF034	0	DT037	SN999	0	0	0	0	0	0	0	0	0	0	0	0	0	0	0
	0	0	56001383	72.9	0	1383	5601	O998	O990	O701	O610A	0	0	0	225	0	21.15	0	1	0	Vag, non instr.	Spontaneous	40+4	O800A	1	0	September	31	No	0	AF034	0	AF027	DT037	DR026	SN999	0	0	0	0	0	0	0	0	0	0	0	0	0
	0	0	56001389	45.5	1	1389	5586	O621	O489	O721A	O720	O702D	O611A	O366	3000	1	27.88	1	1	0	Vacuum	Spontaneous	42+1	O814A	0	1	September	33	No	0	AF034	0	DR029	DT037	0	0	0	0	0	0	0	0	0	0	0	0	0	0	0
	0	0	56001390	38.3	1	1390	5595	O714	O718	O756A	0	0	0	0	400	0	24.18	0	1	0	Vag, non instr.	Spontaneous	41+2	O800A	0	1	September	31	No	0	AF034	0	AF027	DT037	0	0	0	0	0	0	Z719	0	0	0	0	0	0	0	0
	0	0	56001386	41.3	1	1386	5593	O489	O620	O988A	O701	O610A	0	0	500	0	21.94	0	1	0	Vag, non instr.	Induction	42+1	O800A	0	1	September	33	No	0	AF027	0	AF034	DT027	DT037	SN999	0	0	0	0	Z019P	Z712	0	0	0	0	0	0	0
	0	0	56001394	57.3	0	1394	5637	O701	O988A	0	0	0	0	0	300	0	26.56	1	1	0	Vag, non instr.	Spontaneous	40+0	O800A	1	0	September	35	No	0	AF034	0	0	0	0	0	0	0	0	0	0	0	0	0	0	0	0	0	0
	0	0	56001396	51.7	0	1396	5631	O992	E039	0	0	0	0	0	300	0	18.6	0	1	0	Vag, non instr.	Spontaneous	39+3	O800A	1	0	September	35	No	0	AF034	0	0	0	0	0	0	0	0	0	0	0	0	0	0	0	0	0	0
	0	0	56001395	35.1	1	1395	5694	Z875	O610A	O260	0	0	0	0	350	0	22.64	0	1	0	Vag, non instr.	Induction	38+3	O800A	1	0	September	30	No	0	AF034	0	SN999	DT037	DT027	0	0	0	0	0	0	0	0	0	0	0	0	0	0
	0	0	56001393	67.7	0	1393	5644	O700	O610A	O757	K509	0	0	0	400	0	24.75	0	1	0	Vag, non instr.	Induction	39+4	O800A	1	0	September	33	No	0	DT027	0	DT037	AL007	AF034	AF027	SN999	0	0	0	0	0	0	0	0	0	0	0	0
	0	0	56001397	60.4	0	1397	5670	0	0	0	0	0	0	0	250	0	25.19	1	1	0	Vag, non instr.	Spontaneous	40+0	O800A	3	0	September	33	No	0	AF034	0	0	0	0	0	0	0	0	0	0	0	0	0	0	0	0	0	0
	0	0	56001392	32.1	1	1392	5701	O300	O421	O622	O701	O610A	O260	B373	600	0	26.24	1	2	0	Vag, non instr.	Spontaneous	36+3	O840	0	1	September	30	1-9 cig/day	1	AF034	0	DT027	DT037	0	0	0	0	0	0	0	0	0	0	0	0	0	0	0
	0	0	56000310	49.8	1	310	3193	O714	0	0	0	0	0	0	500	0	27.98	1	1	0	Vag, non instr.	Spontaneous	40+3	O800A	1	0	October	27	No	0	AF034	0	0	0	0	0	0	0	0	0	0	0	0	0	0	0	0	0	0
	0	0	56000275	60.8	0	275	3113	0	0	0	0	0	0	0	400	0	19.92	0	1	0	Vag, non instr.	Spontaneous	41+4	O800A	2	0	October	37	No	0	AF034	0	0	0	0	0	0	0	0	0	0	0	0	0	0	0	0	0	0
	0	0	56000274	70.9	0	274	3223	O689	Z357	0	0	0	0	0	300	0	23	0	1	0	Vacuum	Spontaneous	41+0	O814A	0	1	October	27	No	0	AF034	0	DT037	0	0	0	0	0	0	0	0	0	0	0	0	0	0	0	0
	0	0	56000276	60.1	0	276	3188	0	0	0	0	0	0	0	250	0	28.32	1	1	0	Vag, non instr.	Spontaneous	40+5	O800A	1	0	October	26	No	0	AF034	0	0	0	0	0	0	0	0	0	0	0	0	0	0	0	0	0	0
	0	0	56000278	45.6	1	278	3234	O610A	0	0	0	0	0	0	400	0	28.95	1	1	0	Vag, non instr.	Spontaneous	40+5	O800A	0	1	October	24	No	0	AF034	0	DT037	AF027	0	0	0	0	0	0	O92-	0	0	0	0	0	0	0	0
	0	0	56000277	57.4	0	277	3178	O489	O610A	O701	0	0	0	0	300	0	20.22	0	1	0	Vag, non instr.	Induction	42+1	O800A	0	1	October	37	No	0	AF034	0	DT027	0	0	0	0	0	0	0	0	0	0	0	0	0	0	0	0
	0	0	56000280	55.7	0	280	3206	O701	O260	0	0	0	0	0	300	0	23.53	0	1	0	Vag, non instr.	Spontaneous	40+0	O800A	0	1	October	33	No	0	AF034	0	DT037	0	0	0	0	0	0	0	0	0	0	0	0	0	0	0	0
	0	0	56000281	62.5	0	281	3230	O745	Z918	0	0	0	0	0	350	0	21.34	0	1	0	Vag, non instr.	Spontaneous	39+3	O800A	1	0	October	33	No	0	AF034	0	0	0	0	0	0	0	0	0	0	0	0	0	0	0	0	0	0
	0	0	56000279	34.7	1	279	3127	O489	O720	O611A	O701	O990	0	0	2500	1	23.86	0	1	0	Vag, non instr.	Induction	42+0	O800A	0	1	October	32	No	0	AF034	0	DT037	SN999	0	0	0	0	0	0	0	0	0	0	0	0	0	0	0
	0	0	56000282	51	0	282	3166	O489	O611A	0	0	0	0	0	150	0	29.07	1	1	0	Vag, non instr.	Induction	41+6	O800A	2	0	October	37	No	0	AF034	0	DT037	SK529	SK549	DR026	0	0	0	0	0	0	0	0	0	0	0	0	0
	0	0	56000284	45.4	1	284	3239	O714	O995	J459	0	0	0	0	150	0	22.07	0	1	0	Vag, non instr.	Spontaneous	37+6	O800A	0	1	October	27	No	0	AF034	0	0	0	0	0	0	0	0	0	R238P	0	0	0	0	0	0	0	0
UTI	1	1	56000285	61.4	0	285	3221	O611A	O140	O714	0	0	0	0	300	0	20.63	0	1	0	Vag, non instr.	Induction	41+1	O800A	0	1	October	33	No	0	AF034	0	SN999	DT037	AF027	DR026	0	0	0	0	N30-P	0	0	0	0	0	0	0	0
	0	0	56000286	36.8	1	286	3233	0	0	0	0	0	0	0	450	0	20.92	0	1	0	Vag, non instr.	Spontaneous	39+4	O800A	1	0	October	27	No	0	DA018	0	AF034	0	0	0	0	0	0	0	0	0	0	0	0	0	0	0	0
	0	0	56000287	40.9	1	287	3279	O611	0	0	0	0	0	0	150	0	29.04	1	1	0	Vag, non instr.	Spontaneous	38+4	O800A	1	0	October	26	No	0	AF034	0	SN999	AF027	0	0	0	0	0	0	0	0	0	0	0	0	0	0	0
	0	0	56000288	44.6	1	288	3207	O701	0	0	0	0	0	0	300	0	19.49	0	1	0	Vag, non instr.	Spontaneous	41+3	O800A	0	1	October	25	No	0	AF034	0	DA018	0	0	0	0	0	0	0	0	0	0	0	0	0	0	0	0
	0	0	56000289	66.9	0	289	3172	O714	O992	E039	0	0	0	0	200	0	22.3	0	1	0	Vag, non instr.	Spontaneous	39+0	O800A	0	1	October	26	No	0	AF034	0	0	0	0	0	0	0	0	0	E03-	0	0	0	0	0	0	0	0
	0	0	56000290	77.6	0	290	3251	O701	0	0	0	0	0	0	350	0	24.22	0	1	0	Vag, non instr.	Spontaneous	40+1	O800A	2	0	October	32	No	0	AF034	0	DT037	0	0	0	0	0	0	0	0	0	0	0	0	0	0	0	0
	0	0	56000291	58.4	0	291	3281	O701	0	0	0	0	0	0	735	0	26.71	1	1	0	Vag, non instr.	Spontaneous	39+5	O800A	0	1	October	27	No	0	AF034	0	DT037	SN999	0	0	0	0	0	0	0	0	0	0	0	0	0	0	0
	0	0	56000293	73	0	293	3190	O992	E039	0	0	0	0	0	300	0	23.16	0	1	0	Vag, non instr.	Spontaneous	40+5	O800A	0	1	October	26	No	0	AF034	0	SN999	AF027	0	0	0	0	0	0	0	0	0	0	0	0	0	0	0
	0	0	56000292	36.8	1	292	3269	O702C	0	0	0	0	0	0	250	0	21.69	0	1	0	Vag, non instr.	Spontaneous	40+2	O800A	1	0	October	31	No	0	AF034	0	DT037	SN999	0	0	0	0	0	0	0	0	0	0	0	0	0	0	0
	0	0	56000294	51.7	0	294	3224	O992	E669	O260	0	0	0	0	400	0	31.68	2	1	0	Vag, non instr.	Spontaneous	41+1	O800A	0	1	October	27	No	0	AF034	0	DT037	SN999	0	0	0	0	0	0	Z711	D22-	D485W	D485	D229X	0	0	0	0
	0	0	56000295	26.8	1	295	3240	O714	O992	E669	0	0	0	0	400	0	30.77	2	1	0	Vag, non instr.	Spontaneous	39+5	O800A	0	1	October	25	No	0	AF034	0	DR026	0	0	0	0	0	0	0	0	0	0	0	0	0	0	0	0
	0	0	56000296	36	1	296	3231	O689	0	0	0	0	0	0	450	0	26.52	1	1	1	C section	Spontaneous	41+2	O821	0	1	October	37	No	0	AF034	0	AF027	DR026	DT037	SN999	0	0	0	0	0	0	0	0	0	0	0	0	0
	0	0	56000297	40	1	297	3360	O714	O611A	0	0	0	0	0	400	0	22.68	0	1	0	Vag, non instr.	Spontaneous	39+1	O800A	0	1	October	35	No	0	AF034	0	DT037	0	0	0	0	0	0	0	0	0	0	0	0	0	0	0	0
	0	0	56000298	69.7	0	298	3316	O756A	O714	0	0	0	0	0	500	0	21.78	0	1	0	Vag, non instr.	Spontaneous	39+4	O800A	0	1	October	39	No	0	AF027	0	DT037	0	0	0	0	0	0	0	0	0	0	0	0	0	0	0	0
	0	0	56000301	49.4	1	301	3241	O701	0	0	0	0	0	0	450	0	21.45	0	1	0	Vag, non instr.	Spontaneous	41+6	O800A	1	0	October	26	No	0	AF034	0	0	0	0	0	0	0	0	0	0	0	0	0	0	0	0	0	0
	0	0	56000299	52.9	0	299	3272	O701	0	0	0	0	0	0	450	0	23.41	0	1	0	Vag, non instr.	Spontaneous	39+5	O800A	1	0	October	28	No	0	AF034	0	0	0	0	0	0	0	0	0	0	0	0	0	0	0	0	0	0
	0	0	56000300	73.1	0	300	3270	O629	O702D	0	0	0	0	0	300	0	22.66	0	1	0	Vacuum	Spontaneous	41+4	O814A	0	1	October	35	No	0	AF027	0	AF034	DA018	DR026	DT037	SN999	0	0	0	0	0	0	0	0	0	0	0	0
Mastitis	1	1	56000302	39.2	1	302	3352	O700	0	0	0	0	0	0	400	0	21.74	0	1	0	Vag, non instr.	Spontaneous	38+5	O800A	1	0	October	36	No	0	AF034	0	0	0	0	0	0	0	0	0	N61-	0	0	0	0	0	0	0	0
	0	0	56000305	22	2	305	3427	0	0	0	0	0	0	0	200	0	20.99	0	1	0	Vag, non instr.	Spontaneous	39+0	O800A	2	0	October	33	No	0	AF034	0	0	0	0	0	0	0	0	0	0	0	0	0	0	0	0	0	0
	0	0	56000303	52.4	0	303	3253	O720	O701	O990	0	0	0	0	1150	1	21.29	0	1	0	Vag, non instr.	Spontaneous	40+3	O800A	1	0	October	27	No	0	AF034	0	DT016	SN999	0	0	0	0	0	0	0	0	0	0	0	0	0	0	0
	0	0	56000304	41	1	304	3249	0	0	0	0	0	0	0	400	0	21.45	0	1	0	Vag, non instr.	Spontaneous	40+3	O800A	1	0	October	32	No	0	AF034	0	0	0	0	0	0	0	0	0	0	0	0	0	0	0	0	0	0
	0	0	56000306	58.9	0	306	3274	O351D	0	0	0	0	0	0	270	0	23.78	0	1	0	Vag, non instr.	Spontaneous	39+1	O800A	1	0	October	33	No	0	AF034	0	SK549	0	0	0	0	0	0	0	0	0	0	0	0	0	0	0	0
	0	0	56000307	48.1	1	307	3306	O714	O993	F329	0	0	0	0	300	0	23.86	0	1	0	Vag, non instr.	Spontaneous	40+1	O800A	1	0	October	25	No	0	AF034	0	0	0	0	0	0	0	0	0	J338	0	0	0	0	0	0	0	0
	0	0	56000308	40.2	1	308	3311	O756A	O992	E669	0	0	0	0	300	0	28.37	1	1	0	Vag, non instr.	Spontaneous	37+4	O800A	2	0	October	37	No	0	AF034	0	AF027	0	0	0	0	0	0	0	0	0	0	0	0	0	0	0	0
	0	0	56000309	39.5	1	309	3366	O140	O611A	O260	0	0	0	0	250	0	24.66	0	1	0	Vag, non instr.	Induction	38+2	O800A	1	0	October	23	No	0	AF027	0	AF034	DM002	DT037	0	0	0	0	0	0	0	0	0	0	0	0	0	0
	0	0	56000312	22.6	2	312	3283	O714	0	0	0	0	0	0	550	0	21.78	0	1	0	Vag, non instr.	Spontaneous	40+5	O800A	0	1	October	28	No	0	AF034	0	0	0	0	0	0	0	0	0	0	0	0	0	0	0	0	0	0
	0	0	56000313	62.3	0	313	3302	O244A	O701	O992	E669	0	0	0	150	0	31.02	2	1	0	Vag, non instr.	Spontaneous	41+1	O800B	0	1	October	21	No	0	AF034	0	SN999	0	0	0	0	0	0	0	R73-	0	0	0	0	0	0	0	0
	0	0	56000315	56.4	0	315	3254	O756B	O610A	0	0	0	0	0	350	0	27.88	1	1	0	Vag, non instr.	Induction	39+3	O800A	3	0	October	36	1-9 cig/day	1	AF034	0	DT037	AF027	0	0	0	0	0	0	0	0	0	0	0	0	0	0	0
	0	0	56000314	53.4	0	314	3312	O701	Z350	0	0	0	0	0	300	0	22.03	0	1	0	Vag, non instr.	Spontaneous	40+5	O800A	0	1	October	38	No	0	AF027	0	AF034	DT037	DR026	SN999	0	0	0	0	0	0	0	0	0	0	0	0	0
	0	0	56000317	49.5	1	317	3217	O489	O610A	O992	E039	0	0	0	600	0	27.2	1	1	0	Vag, non instr.	Induction	42+0	O800A	1	0	October	33	No	0	AF034	0	AF027	DT037	0	0	0	0	0	0	0	0	0	0	0	0	0	0	0
	0	0	56000318	98.8	0	318	3273	O992	E039	O611A	0	0	0	0	250	0	26.56	1	1	0	Vag, non instr.	Spontaneous	40+3	O800A	2	0	October	36	No	0	AF034	0	SK529	0	0	0	0	0	0	0	0	0	0	0	0	0	0	0	0
	0	0	56000320	58.7	0	320	3247	O701	O260	O757	0	0	0	0	600	0	19.5	0	1	0	Vag, non instr.	Spontaneous	41+5	O800A	1	0	October	34	No	0	AF034	0	0	0	0	0	0	0	0	0	R877	0	0	0	0	0	0	0	0
	0	0	56000319	28.8	1	319	3292	0	0	0	0	0	0	0	650	0	23.44	0	1	0	Vag, non instr.	Spontaneous	40+1	O800W	0	1	October	24	No	0	AF034	0	DT037	SN999	0	0	0	0	0	0	0	0	0	0	0	0	0	0	0
	0	0	56000323	15.2	2	323	3342	0	0	0	0	0	0	0	150	0	22.63	0	1	0	Vag, non instr.	Spontaneous	38+5	O800A	0	1	October	22	No	0	AF034	0	DT037	0	0	0	0	0	0	0	0	0	0	0	0	0	0	0	0
	0	0	56000324	28.6	1	324	3294	O621	O489	O611A	O701	Z352	0	0	1000	1	23.44	0	1	0	Vacuum	Induction	42+1	O814A	0	1	October	39	No	0	AF027	0	AF034	DT037	SN999	DR026	0	0	0	0	0	0	0	0	0	0	0	0	0
	0	0	56000327	64.2	0	327	3349	0	0	0	0	0	0	0	400	0	23.53	0	1	0	Vag, non instr.	Spontaneous	40+6	O800A	1	0	October	34	No	0	AF034	0	0	0	0	0	0	0	0	0	0	0	0	0	0	0	0	0	0
	0	0	56000325	23.9	2	325	3334	O701	0	0	0	0	0	0	300	0	27.17	1	1	0	Vag, non instr.	Spontaneous	41+1	O800A	0	1	October	26	No	0	AF034	0	SN999	AF027	DT037	0	0	0	0	0	0	0	0	0	0	0	0	0	0
	0	0	56000326	60.7	0	326	3245	O489	O611A	O992	E669	0	0	0	200	0	30.45	2	1	0	Vag, non instr.	Spontaneous	42+0	O800A	1	0	October	40	No	0	AF034	0	DT037	0	0	0	0	0	0	0	0	0	0	0	0	0	0	0	0
	0	0	56000879	31.2	1	879	4530	O611A	0	0	0	0	0	0	350	0	24.32	0	1	0	Vag, non instr.	Spontaneous	40+0	O800A	2	0	October	34	No	0	AF034	0	0	0	0	0	0	0	0	0	0	0	0	0	0	0	0	0	0
	0	0	56000880	37.5	1	880	4604	O420	O601C	O211	0	0	0	0	300	0	24.51	0	1	0	Vag, non instr.	Spontaneous	35+0	O800A	0	1	October	26	No	0	AF034	0	DT037	SN999	0	0	0	0	0	0	0	0	0	0	0	0	0	0	0
	0	0	56000881	70.9	0	881	4451	O701	O995	O992	E039	J459	0	0	550	0	19.18	0	1	0	Vag, non instr.	Spontaneous	41+4	O800A	0	1	October	26	No	0	AF034	0	0	0	0	0	0	0	0	0	Z760	E03-	0	0	0	0	0	0	0
	0	0	56000882	44.7	1	882	4459	O489	O992	E039	0	0	0	0	600	0	19.14	0	1	0	Vag, non instr.	Spontaneous	42+0	O800A	1	0	October	35	No	0	AF034	0	DA021	DR026	0	0	0	0	0	0	E039	E221	0	0	0	0	0	0	0
	0	0	56000883	25.4	1	883	4535	O701	0	0	0	0	0	0	300	0	22.68	0	1	0	Vag, non instr.	Spontaneous	38+1	O800B	0	1	October	29	No	0	AF034	0	DT037	0	0	0	0	0	0	0	0	0	0	0	0	0	0	0	0
	0	0	56000884	64.6	0	884	4456	0	0	0	0	0	0	0	300	0	21.6	0	1	0	Vag, non instr.	Spontaneous	41+5	O800A	1	0	October	33	No	0	AF034	0	0	0	0	0	0	0	0	0	0	0	0	0	0	0	0	0	0
	0	0	56000885	42	1	885	4502	O701	O992	E039	O365	O990	0	0	300	0	23.66	0	1	0	Vag, non instr.	Spontaneous	41+0	O800A	0	1	October	31	No	0	AF034	0	DT037	SN999	0	0	0	0	0	0	E03-	O872	0	0	0	0	0	0	0
	0	0	56000887	47.7	1	887	4582	0	0	0	0	0	0	0	400	0	28.08	1	1	0	Vag, non instr.	Spontaneous	38+5	O800A	1	0	October	32	No	0	AF034	0	0	0	0	0	0	0	0	0	0	0	0	0	0	0	0	0	0
	0	0	56000886	33.2	1	886	4424	O701	O721B	O990	0	0	0	0	1100	1	20.68	0	1	0	Vag, non instr.	Spontaneous	41+4	O800A	0	1	October	27	No	0	AF034	0	DR029	DT037	SN999	0	0	0	0	0	0	0	0	0	0	0	0	0	0
	0	0	56000889	48	1	889	4453	O731	O714	0	0	0	0	0	700	0	25.24	1	1	0	Vag, non instr.	Spontaneous	41+5	O800A	0	1	October	26	No	0	AF034	0	SN999	DT037	0	0	0	0	0	0	0	0	0	0	0	0	0	0	0
Breast abscess	1	1	56000890	45.8	1	890	4484	O701	0	0	0	0	0	0	800	0	26.1	1	1	0	Vag, non instr.	Spontaneous	40+3	O800A	0	1	October	30	No	0	AF034	0	0	0	0	0	0	0	0	0	O91-	0	0	0	0	0	0	0	0
	0	0	56000896	62.5	0	896	4478	0	0	0	0	0	0	0	250	0	20.43	0	1	0	Vag, non instr.	Spontaneous	40+2	O800A	0	1	October	27	No	0	AF034	0	0	0	0	0	0	0	0	0	0	0	0	0	0	0	0	0	0
	0	0	56000891	80.5	0	891	4494	O701	O998	N981	O239	0	0	0	600	0	21.19	0	1	0	Vag, non instr.	Spontaneous	41+2	O800A	1	0	October	36	No	0	AF034	0	DR026	0	0	0	0	0	0	0	L82-	0	0	0	0	0	0	0	0
	0	0	56000892	39.6	1	892	4517	O714	0	0	0	0	0	0	200	0	22.4	0	1	0	Vag, non instr.	Spontaneous	39+6	O800A	0	1	October	22	No	0	AF034	0	SN999	0	0	0	0	0	0	0	0	0	0	0	0	0	0	0	0
	0	0	56000893	12.2	2	893	4575	O621	O730	0	0	0	0	0	200	0	28.52	1	1	0	Vag, non instr.	Spontaneous	37+6	O800A	0	1	October	29	No	0	AF027	0	AF034	DT037	SN999	0	0	0	0	0	0	0	0	0	0	0	0	0	0
UTI	1	1	56000894	16.1	2	894	4468	O701	O992	E669	0	0	0	0	300	0	38.41	2	1	0	Vag, non instr.	Spontaneous	40+4	O800A	0	1	October	29	No	0	AF034	0	AF027	AL007	DT037	SK549	SN999	0	0	0	N30-P	0	0	0	0	0	0	0	0
	0	0	56000895	60.5	0	895	4488	O701	O489	0	0	0	0	0	300	0	22.84	0	1	0	Vag, non instr.	Spontaneous	42+0	O800A	0	1	October	29	No	0	AF034	0	0	0	0	0	0	0	0	0	U999	F509	0	0	0	0	0	0	0
	0	0	56000900	31.8	1	900	4493	O701	0	0	0	0	0	0	350	0	21.56	0	1	0	Vag, non instr.	Spontaneous	39+5	O800A	0	1	October	25	No	0	AF034	0	DA018	SN999	DT037	0	0	0	0	0	0	0	0	0	0	0	0	0	0
	0	0	56000899	83.3	0	899	4565	D685A	0	0	0	0	0	0	200	0	20.96	0	1	0	Vag, non instr.	Spontaneous	39+5	O800B	1	0	October	34	No	0	AF034	0	AF027	0	0	0	0	0	0	0	0	0	0	0	0	0	0	0	0
	0	0	56000901	94.3	0	901	4523	O701	0	0	0	0	0	0	300	0	24.22	0	1	0	Vag, non instr.	Spontaneous	40+6	O831	1	0	October	31	No	0	AF034	0	0	0	0	0	0	0	0	0	0	0	0	0	0	0	0	0	0
	0	0	56000897	42.2	1	897	4549	O699	O140	O611B	O260	O342	0	0	850	0			1	1	C section	Induction	0	O821	0	1	October	41			AF034	0	DT037	0	0	0	0	0	0	0	0	0	0	0	0	0	0	0	0
	0	0	56000898	36.6	1	898	4522	O267	O610A	O611A	0	0	0	0	300	0	28.75	1	1	0	Vag, non instr.	Induction	39+0	O800A	2	0	October	26	No	0	DT027	0	AF034	DT037	0	0	0	0	0	0	F32-	F53-	0	0	0	0	0	0	0
	0	0	56000902	50.7	0	902	4524	O701	O718	O992	E669	0	0	0	400	0	32	2	1	0	Vag, non instr.	Spontaneous	40+2	O800A	0	1	October	27	No	0	AF034	0	SK549	0	0	0	0	0	0	0	Z711	0	0	0	0	0	0	0	0
	0	0	56000903	22.9	2	903	4511	O611A	0	0	0	0	0	0	300	0	24.91	0	1	0	Vag, non instr.	Spontaneous	40+5	O800A	1	0	October	32	No	0	AF034	0	0	0	0	0	0	0	0	0	0	0	0	0	0	0	0	0	0
	0	0	56000904	75.5	0	904	4526	O701	O992	E039	0	0	0	0	400	0	22.22	0	1	0	Vag, non instr.	Spontaneous	41+1	O800A	0	1	October	31	No	0	AF034	0	0	0	0	0	0	0	0	0	E03-	0	0	0	0	0	0	0	0
	0	0	56000907	93.6	0	907	4606	O714	0	0	0	0	0	0	300	0	21.68	0	1	0	Vag, non instr.	Spontaneous	39+5	O800A	1	0	October	26	No	0	AF034	0	DR026	0	0	0	0	0	0	0	0	0	0	0	0	0	0	0	0
	0	0	56000905	59.2	0	905	4586	O621	O756A	0	0	0	0	0	350	0	22.95	0	1	0	Vag, non instr.	Spontaneous	39+3	O800A	0	1	October	29	No	0	AF027	0	AF034	DT037	SN999	0	0	0	0	0	0	0	0	0	0	0	0	0	0
	0	0	56000906	29.1	1	906	4667	O249	O702D	O611A	Z352	0	0	0	400	0	26.8	1	1	0	Vag, non instr.	Induction	37+1	O800A	1	0	October	26	No	0	AF034	0	DT037	SN999	0	0	0	0	0	0	0	0	0	0	0	0	0	0	0
	0	0	56000908	32.5	1	908	4465	O701	0	0	0	0	0	0	350	0	23.08	0	1	0	Vag, non instr.	Spontaneous	41+4	O800A	0	1	October	30	No	0	AF027	0	AF034	DR026	DT037	SN999	0	0	0	0	0	0	0	0	0	0	0	0	0
	0	0	56000910	27.8	1	910	4579	0	0	0	0	0	0	0	250	0	25.51	1	1	0	Vag, non instr.	Spontaneous	40+4	O800A	0	1	October	28	No	0	SN999	0	AF034	AF027	DT037	DR026	0	0	0	0	F329	F502	0	0	0	0	0	0	0
	0	0	56000912	35.9	1	912	4558	O689	O678	O665	O620	0	0	0	1100	1	25.37	1	1	1	C section	Spontaneous	40+0	O821	0	1	October	29	No	0	AF027	0	AF034	DT037	SN999	0	0	0	0	0	Z875	0	0	0	0	0	0	0	0
	0	0	56000916	58.2	0	916	4550	O701	O993	F399	F603	O998	Q612	O994	350	0	26.16	1	1	0	Vag, non instr.	Spontaneous	40+3	O800A	0	1	October	33	No	0	AF034	0	0	0	0	0	0	0	0	0	0	0	0	0	0	0	0	0	0
	0	0	56000915	32.7	1	915	4547	Z918	O990	F900B	0	0	0	0	250	0	24.22	0	1	0	Vag, non instr.	Spontaneous	40+1	O800A	1	0	October	28	1-9 cig/day	1	SN999	0	AF034	0	0	0	0	0	0	0	F321	F900B	0	0	0	0	0	0	0
	0	0	56000917	41.1	1	917	4631	O601C	O420	0	0	0	0	0	300	0	28.13	1	1	0	Vag, non instr.	Spontaneous	36+1	O800A	0	1	October	24	No	0	AF034	0	DT037	DT016	0	0	0	0	0	0	0	0	0	0	0	0	0	0	0
	0	0	56000914	41.8	1	914	4545	O689	O665	O621	O678	O489	O611A	O411	1300	1	27.86	1	1	1	C section	Induction	42+1	O821	0	1	October	31	No	0	AF027	0	AL007	DT037	SN999	0	0	0	0	0	0	0	0	0	0	0	0	0	0
	0	0	56000909	60.3	0	909	4562	O701	O610A	0	0	0	0	0			28.01	1	1	0	Vag, non instr.	Induction	41+1	O800A	0	1	October	27	No	0	AF027	0	AF034	AM013	DT027	DT036	DT037	0	0	0	I10-	0	0	0	0	0	0	0	0
	0	0	56000918	55.5	0	918	4566	O701	O757	O230	0	0	0	0	400	0	19.61	0	1	0	Vag, non instr.	Spontaneous	40+4	O800A	3	0	October	35	No	0	AF034	0	0	0	0	0	0	0	0	0	O730	0	0	0	0	0	0	0	0
	0	0	56000921	45	1	921	4539	O700	0	0	0	0	0	0	600	0	28.08	1	1	0	Vag, non instr.	Spontaneous	41+6	O800A	1	0	October	34	No	0	SN999	0	AF034	0	0	0	0	0	0	0	0	0	0	0	0	0	0	0	0
Breast abscess	1	1	56000919	57.5	0	919	4540	O701	O718	O211	0	0	0	0	600	0	28.08	1	1	0	Vag, non instr.	Spontaneous	40+6	O800A	0	1	October	29	No	0	AF034	0	SN999	DT037	0	0	0	0	0	0	O91-	0	0	0	0	0	0	0	0
	0	0	56000920	43.5	1	920	4561	0	0	0	0	0	0	0	350	0	22.7	0	1	0	Vag, non instr.	Spontaneous	40+1	O800A	4	0	October	40	No	0	AF034	0	0	0	0	0	0	0	0	0	0	0	0	0	0	0	0	0	0
	0	0	56000922	21.8	2	922	4536	O620	O714	O992	E669	0	0	0	500	0	34.93	2	1	0	Vag, non instr.	Spontaneous	41+2	O800A	0	1	October	35	No	0	AF027	0	AF034	DT037	SN999	0	0	0	0	0	Z719	0	0	0	0	0	0	0	0
	0	0	56000923	27	1	923	4498	O621	O701	0	0	0	0	0	200	0	26	1	1	0	Vag, non instr.	Spontaneous	41+4	O800A	0	1	October	29	No	0	AF034	0	DT037	SN999	0	0	0	0	0	0	0	0	0	0	0	0	0	0	0
	0	0	56000924	54.4	0	924	4469	O750	O621	O701	0	0	0	0	550	0	23.18	0	1	0	Vacuum	Spontaneous	41+6	O814A	0	1	October	27	No	0	AF027	0	AF034	DT037	SN999	0	0	0	0	0	0	0	0	0	0	0	0	0	0
	0	0	56000926	26.4	1	926	4649	O714	O348D	0	0	0	0	0	550	0	17.73	0	1	0	Vag, non instr.	Spontaneous	37+5	O800A	2	0	October	24	No	0	AF034	0	0	0	0	0	0	0	0	0	0	0	0	0	0	0	0	0	0
	0	0	56000927	53.9	0	927	4570	O701	O990	O992	E669	O210	0	0	450	0	31.51	2	1	0	Vag, non instr.	Spontaneous	41+3	O800A	1	0	October	29	No	0	AF027	0	AF034	SK549	SN999	0	0	0	0	0	Z017	0	0	0	0	0	0	0	0
	0	0	56000925	57.4	0	925	4648	O621	O268A	O701	O267	0	0	0	700	0	26.95	1	1	0	Vag, non instr.	Spontaneous	37+6	O800A	0	1	October	31	No	0	AF034	0	DT037	SN999	0	0	0	0	0	0	M654	Z719	0	0	0	0	0	0	0
	0	0	56000928	34.4	1	928	4543	O714	O267	0	0	0	0	0	100	0	20.95	0	1	0	Vag, non instr.	Spontaneous	41+2	O800A	0	1	October	31	No	0	AF034	0	0	0	0	0	0	0	0	0	0	0	0	0	0	0	0	0	0
	0	0	56000929	24.3	2	929	4567	O714	O611A	0	0	0	0	0	300	0	21.63	0	1	0	Vag, non instr.	Spontaneous	40+2	O800A	0	1	October	29	No	0	AF034	0	DT037	0	0	0	0	0	0	0	0	0	0	0	0	0	0	0	0
	0	0	56000930	23.6	2	930	4599	O994	I499	O611A	0	0	0	0	150	0	20.32	0	1	0	Vag, non instr.	Induction	37+4	O800A	1	0	October	37	No	0	AF027	0	DT037	SK549	SN999	0	0	0	0	0	0	0	0	0	0	0	0	0	0
	0	0	56000932	59.1	0	932	4622	O701	O998	M061	O268A	0	0	0	300	0	20.07	0	1	0	Vag, non instr.	Spontaneous	40+1	O800A	0	1	October	30	No	0	AF034	0	SN999	0	0	0	0	0	0	0	Z27-P	0	0	0	0	0	0	0	0
	0	0	56000931	34.8	1	931	4849	O601A	0	0	0	0	0	0			23.66	0	1	0	Vag, non instr.	Spontaneous	27+1	O800A	1	0	October	26	No	0	AF034	0	0	0	0	0	0	0	0	0	0	0	0	0	0	0	0	0	0
	0	0	56000933	55	0	933	4600	O992	E669	Z918	0	0	0	0	350	0	32.87	2	1	0	Vag, non instr.	Spontaneous	39+5	O800A	0	1	October	26	No	0	AF034	0	0	0	0	0	0	0	0	0	0	0	0	0	0	0	0	0	0
	0	0	56000934	32.1	1	934	4534	O756A	0	0	0	0	0	0	350	0	20.07	0	1	0	Vag, non instr.	Spontaneous	40+5	O800A	0	1	October	24	No	0	AF034	0	SN999	0	0	0	0	0	0	0	0	0	0	0	0	0	0	0	0
	0	0	56000935	23.1	2	935	4555	O489	O611A	O720	0	0	0	0	3000	1	21.74	0	1	0	Vag, non instr.	Induction	42+0	O800A	2	0	October	38	No	0	AF034	0	AF027	DT037	SN999	0	0	0	0	0	0	0	0	0	0	0	0	0	0
	0	0	56001398	90.2	0	1398	5604	O689	0	0	0	0	0	0	400	0	19.68	0	1	0	Vacuum	Spontaneous	41+5	O814A	0	1	October	32	No	0	AF027	0	AF034	DT037	0	0	0	0	0	0	0	0	0	0	0	0	0	0	0
	0	0	56000405	26.1	1	405	3453	O701	O988A	0	0	0	0	0	225	0	21.09	0	1	0	Vag, non instr.	Spontaneous	40+1	O800A	1	0	October	23	No	0	AF034	0	SN999	0	0	0	0	0	0	0	0	0	0	0	0	0	0	0	0
	0	0	56001400	77.1	0	1400	5671	O620	O992	E669	0	0	0	0	400	0	36.33	2	1	0	Vag, non instr.	Spontaneous	40+3	O800A	1	0	October	29	No	0	AF027	0	AF034	DT037	SN999	0	0	0	0	0	0	0	0	0	0	0	0	0	0
	0	0	56000328	44.2	1	328	3323	O714	0	0	0	0	0	0	400	0	22.64	0	1	0	Vag, non instr.	Spontaneous	40+0	O800A	0	1	November	26	No	0	AF034	0	AF027	0	0	0	0	0	0	0	0	0	0	0	0	0	0	0	0
	0	0	56000330	32.5	1	330	3391	O701	O731	O990	0	0	0	0	700	0	31.21	2	1	0	Vag, non instr.	Spontaneous	37+5	O800A	0	1	November	31	No	0	AF027	0	AF034	SN999	0	0	0	0	0	0	0	0	0	0	0	0	0	0	0
	0	0	56000333	59.2	0	333	3310	O720	O721A	O990	0	0	0	0	2150	1	19.56	0	1	0	Vag, non instr.	Spontaneous	40+1	O800A	1	0	November	30	No	0	AF034	0	DR029	DR036	0	0	0	0	0	0	0	0	0	0	0	0	0	0	0
	0	0	56000972	31.2	1	972	4675	0	0	0	0	0	0	0			20.22	0	1	0	Vag, non instr.	Spontaneous	38+2	O800B	1	0	November	25	No	0	AF034	0	DR026	DT037	SN999	0	0	0	0	0	0	0	0	0	0	0	0	0	0
	0	0	56000332	29.1	1	332	3350	Z918	O701	O611A	O757	O620	0	0	400	0	23.79	0	1	0	Vacuum	Spontaneous	40+5	O814B	4	0	November	43	No	0	DT037	0	DR026	0	0	0	0	0	0	0	0	0	0	0	0	0	0	0	0
	0	0	56000334	54.7	0	334	3256	O348D	0	0	0	0	0	0	200	0	23.75	0	1	0	Vag, non instr.	Spontaneous	41+4	O800A	2	0	November	33	No	0	AF034	0	0	0	0	0	0	0	0	0	0	0	0	0	0	0	0	0	0
Candida	1	0	56000331	19.2	2	331	3322	O689	O756B	O610B	Z918	O998	M069X	0	700	0	28.71	1	1	1	C section	Induction	41+4	O821	0	1	November	33	No	0	AF027	0	AF034	DT037	SN999	0	0	0	0	0	B379P	Z719	0	0	0	0	0	0	0
	0	0	56000335	44.8	1	335	3296	O701	0	0	0	0	0	0	350	0	32.4	2	1	0	Vag, non instr.	Spontaneous	41+0	O800A	1	0	November	26	No	0	SN999	0	AF034	DT037	AF027	0	0	0	0	0	0	0	0	0	0	0	0	0	0
Cystitis	1	1	56000336	14.1	2	336	3324	O714	0	0	0	0	0	0	300	0	27.72	1	1	0	Vag, non instr.	Induction	40+3	O800A	0	1	November	30	No	0	AF034	0	DT037	0	0	0	0	0	0	0	R104X	N30-P	0	0	0	0	0	0	0
	0	0	56000338	42.5	1	338	3375	0	0	0	0	0	0	0	700	0	19.35	0	1	0	Vag, non instr.	Spontaneous	40+1	O800A	1	0	November	31	No	0	0	0	0	0	0	0	0	0	0	0	0	0	0	0	0	0	0	0	0
	0	0	56000337	62.7	0	337	3336	O720	O701	O990	0	0	0	0	1300	1	22.4	0	1	0	Vag, non instr.	Spontaneous	39+6	O800A	0	1	November	30	No	0	AF027	0	AF034	DA018	DT037	0	0	0	0	0	0	0	0	0	0	0	0	0	0
	0	0	56000340	26.7	1	340	3395	O689	O365	O611A	O757	0	0	0	200	0	22.27	0	1	0	Vacuum	Induction	37+0	O814A	1	0	November	30	No	0	AF027	0	DT037	0	0	0	0	0	0	0	0	0	0	0	0	0	0	0	0
	0	0	56000339	55.3	0	339	3268	O701	O992	E669	0	0	0	0	400	0	32.61	2	1	0	Vag, non instr.	Spontaneous	41+4	O800A	0	1	November	27	No	0	SN999	0	AF034	DT037	AF027	0	0	0	0	0	0	0	0	0	0	0	0	0	0
	0	0	56000343	76.7	0	343	3329	0	0	0	0	0	0	0	250	0	22.43	0	1	0	Vag, non instr.	Spontaneous	38+4	O800A	0	1	November	24	No	0	AF034	0	SN999	DT037	0	0	0	0	0	0	0	0	0	0	0	0	0	0	0
	0	0	56000344	34.8	1	344	3422	O701	O757	O348D	O611A	0	0	0	600	0	23.16	0	1	0	Vag, non instr.	Induction	39+0	O800A	2	0	November	34	No	0	AF027	0	DT037	0	0	0	0	0	0	0	M61-	0	0	0	0	0	0	0	0
	0	0	56000341	71.3	0	341	3531	O689	C509	O701	O717	O610A	O603C	0	500	0	21.34	0	1	0	Vacuum	Induction	34+6	O814A	0	1	November	29	No	0	AF034	0	DT037	SN999	0	0	0	0	0	0	C509	Z800	Z808	Z480	Z443	Z738	Z318A	0	0
	0	0	56000345	28.2	1	345	3372	O701	0	0	0	0	0	0	300	0	18.49	0	1	0	Vag, non instr.	Spontaneous	39+6	O800A	0	1	November	23	No	0	AF034	0	SK549	0	0	0	0	0	0	0	0	0	0	0	0	0	0	0	0
	0	0	56000347	46.5	1	347	3381	O701	0	0	0	0	0	0	350	0	20.57	0	1	0	Vag, non instr.	Spontaneous	39+1	O800A	0	1	November	39	No	0	AF034	0	DT037	SN999	0	0	0	0	0	0	0	0	0	0	0	0	0	0	0
	0	0	56000346	48.9	1	346	3377	O620	O714	0	0	0	0	0	400	0	26.17	1	1	0	Vacuum	Spontaneous	40+3	O814A	0	1	November	35	No	0	AF034	0	SN999	DT037	SK549	0	0	0	0	0	0	0	0	0	0	0	0	0	0
	0	0	56000348	66.5	0	348	3371	O714	0	0	0	0	0	0	530	0	28.38	1	1	0	Vag, non instr.	Spontaneous	40+0	O800A	0	1	November	27	No	0	AF034	0	SN999	0	0	0	0	0	0	0	U999	O722	0	0	0	0	0	0	0
	0	0	56000351	45.7	1	351	3307	O701	O348D	0	0	0	0	0	200	0	20	0	1	0	Vag, non instr.	Spontaneous	41+5	O800A	1	0	November	31	No	0	AF034	0	DA018	0	0	0	0	0	0	0	Z711	0	0	0	0	0	0	0	0
	0	0	56000352	34.2	1	352	3340	O756A	0	0	0	0	0	0			21.11	0	1	0	Vag, non instr.	Spontaneous	40+5	O800A	0	1	November	23	No	0	AF034	0	AF027	DA018	DT037	0	0	0	0	0	0	0	0	0	0	0	0	0	0
Blepharitis	1	0	56000350	37.4	1	350	3359	O701	0	0	0	0	0	0	350	0	19.4	0	1	0	Vag, non instr.	Spontaneous	38+6	O800A	0	1	November	32	No	0	AF034	0	0	0	0	0	0	0	0	0	H010	0	0	0	0	0	0	0	0
	0	0	56000353	29.8	1	353	3386	O714	0	0	0	0	0	0	550	0	23.08	0	1	0	Vag, non instr.	Spontaneous	39+5	O800A	1	0	November	32	No	0	AF034	0	0	0	0	0	0	0	0	0	0	0	0	0	0	0	0	0	0
	0	0	56000356	34.6	1	356	3289	O714	Z918	0	0	0	0	0	450	0	21.58	0	1	0	Vag, non instr.	Spontaneous	41+4	O800A	0	1	November	31	No	0	AF034	0	DT037	0	0	0	0	0	0	0	R53-	F51-	0	0	0	0	0	0	0
tonsillitis	1	0	56000355	22.7	2	355	3409	O140	O721A	O611A	O990	0	0	0	1100	1	28.25	1	1	0	Vag, non instr.	Induction	39+2	O800A	1	0	November	31	No	0	AF034	0	AF027	DT037	SK529	0	0	0	0	0	I10-	Z719	J03-	0	0	0	0	0	0
	0	0	56000358	30.1	1	358	3341	O689	O702D	0	0	0	0	0	400	0	21.56	0	1	0	Vacuum	Spontaneous	40+4	O814X	0	1	November	24	No	0	AF034	0	AF027	SN999	DT037	0	0	0	0	0	0	0	0	0	0	0	0	0	0
	0	0	56000359	66.7	0	359	3404	0	0	0	0	0	0	0	200	0	25.65	1	1	0	Vag, non instr.	Spontaneous	39+6	O800A	1	0	November	40	No	0	AF034	0	SN999	DT037	0	0	0	0	0	0	0	0	0	0	0	0	0	0	0
	0	0	56000361	29.8	1	361	3399	O611A	O714	0	0	0	0	0	350	0	23.75	0	1	0	Vag, non instr.	Induction	39+6	O800A	1	0	November	27	No	0	AF034	0	AF027	DT037	SN999	0	0	0	0	0	0	0	0	0	0	0	0	0	0
	0	0	56000362	49.5	1	362	3411	O365	O611A	0	0	0	0	0	200	0	21.56	0	1	0	Vag, non instr.	Induction	38+1	O800B	0	1	November	24	1-9 cig/day	1	AF027	0	AF034	DA018	DT037	SN999	0	0	0	0	0	0	0	0	0	0	0	0	0
	0	0	56000363	36.8	1	363	3393	Z354	O992	E669	O757	O244B	0	0	250	0	39.24	2	1	0	Vag, non instr.	Spontaneous	40+0	O800A	4	0	November	39	No	0	AF034	0	DT037	0	0	0	0	0	0	0	Z004	F999	0	0	0	0	0	0	0
	0	0	56000364	31	1	364	3401	O701	O992	E039	O366	0	0	0	250	0	23.08	0	1	0	Vag, non instr.	Spontaneous	40+1	O800A	1	0	November	31	No	0	AF034	0	0	0	0	0	0	0	0	0	0	0	0	0	0	0	0	0	0
	0	0	56000365	70	0	365	3369	O701	O268A	O992	E039	0	0	0	600	0	21.4	0	1	0	Vag, non instr.	Spontaneous	40+1	O800A	1	0	November	37	No	0	AF034	0	SN999	DR026	0	0	0	0	0	0	0	0	0	0	0	0	0	0	0
	0	0	56000368	32	1	368	3481	0	0	0	0	0	0	0	500	0	28.31	1	1	1	C section	C section	38+6	O828	0	1	November	39	No	0	0	0	0	0	0	0	0	0	0	0	0	0	0	0	0	0	0	0	0
	0	0	56000366	44.7	1	366	3364	O620	O756B	O610B	0	0	0	0	1200	1	24.47	0	1	1	C section	Induction	40+5	O821	0	1	November	26	No	0	AF027	0	AF034	DT037	SN999	0	0	0	0	0	0	0	0	0	0	0	0	0	0
	0	0	56000369	30.3	1	369	3490	O689	O141B	O701	O611A	0	0	0	550	0	28.85	1	1	0	Vacuum	Induction	40+6	O814B	0	1	November	26	No	0	AF027	0	AF034	DT037	SK529	0	0	0	0	0	0	0	0	0	0	0	0	0	0
	0	0	56000370	27.5	1	370	3400	O701	O268A	0	0	0	0	0	500	0			1	0	Vag, non instr.	Spontaneous	0	O800A	0	1	November	31			AF034	0	DT037	0	0	0	0	0	0	0	0	0	0	0	0	0	0	0	0
	0	0	56000371	42.9	1	371	3415	0	0	0	0	0	0	0	350	0	25	1	1	0	Vag, non instr.	Spontaneous	41+0	O800A	1	0	November	32	No	0	AF034	0	0	0	0	0	0	0	0	0	0	0	0	0	0	0	0	0	0
	0	0	56000372	49.1	1	372	3363	O701	O611A	0	0	0	0	0	400	0	20.21	0	1	0	Vag, non instr.	Spontaneous	41+3	O800A	2	0	November	37	No	0	AF034	0	0	0	0	0	0	0	0	0	0	0	0	0	0	0	0	0	0
	0	0	56000373	32.7	1	373	3419	0	0	0	0	0	0	0	400	0	18.21	0	1	0	Vag, non instr.	Spontaneous	39+6	O800A	1	0	November	30	No	0	DA018	0	AF034	0	0	0	0	0	0	0	N639	0	0	0	0	0	0	0	0
	0	0	56000374	40.6	1	374	3505	O701	0	0	0	0	0	0	700	0	19.72	0	1	0	Vag, non instr.	Spontaneous	38+2	O800A	0	1	November	33	No	0	AF034	0	DT037	0	0	0	0	0	0	0	0	0	0	0	0	0	0	0	0
	0	0	56000375	36.9	1	375	3347	O489	O701	O611A	0	0	0	0	200	0	19.12	0	1	0	Vag, non instr.	Spontaneous	42+0	O800A	1	0	November	37	No	0	DT037	0	AF034	AF027	SK529	DA021	0	0	0	0	0	0	0	0	0	0	0	0	0
UTI	1	1	56000376	44	1	376	3370	O701	O990	O267	0	0	0	0	400	0	24.11	0	1	0	Vag, non instr.	Spontaneous	41+4	O800A	2	0	November	29	No	0	AF034	0	0	0	0	0	0	0	0	0	N30-P	R104	R104X	N832	0	0	0	0	0
	0	0	56000377	32.3	1	377	3445	0	0	0	0	0	0	0	200	0	22.74	0	1	0	Vag, non instr.	Spontaneous	38+2	O800A	2	0	November	35	No	0	AF034	0	0	0	0	0	0	0	0	0	0	0	0	0	0	0	0	0	0
	0	0	56000378	61.2	0	378	3337	O489	O701	O611A	O992	E039	0	0	350	0	20.92	0	1	0	Vag, non instr.	Induction	42+0	O800A	0	1	November	25	No	0	AF034	0	DT037	SN999	0	0	0	0	0	0	N871	Z090	0	0	0	0	0	0	0
	0	0	56000379	48.1	1	379	3301	0	0	0	0	0	0	0	500	0	24.57	0	1	0	Vag, non instr.	Spontaneous	41+3	O800A	0	1	November	30	No	0	AF034	0	SN999	0	0	0	0	0	0	0	G560	R42-	K62-	H612	I84-	D22-	0	0	0
	0	0	56000380	46	1	380	3473	0	0	0	0	0	0	0	300	0	25.28	1	1	0	Vag, non instr.	Spontaneous	38+3	O800A	1	0	November	41	No	0	AF027	0	SN999	0	0	0	0	0	0	0	0	0	0	0	0	0	0	0	0
	0	0	56000936	26.9	1	936	4619	O701	0	0	0	0	0	0	700	0	19.92	0	1	0	Vag, non instr.	Spontaneous	39+3	O800A	0	1	November	28	No	0	AF034	0	SN999	AF027	DT037	0	0	0	0	0	0	0	0	0	0	0	0	0	0
	0	0	56000937	25.3	1	937	4680	O701	0	0	0	0	0	0	250	0	21.1	0	1	0	Vag, non instr.	Spontaneous	38+0	O800A	0	1	November	23	No	0	AF034	0	DT037	0	0	0	0	0	0	0	0	0	0	0	0	0	0	0	0
	0	0	56000938	58	0	938	4537	0	0	0	0	0	0	0	500	0	22.01	0	1	0	Vag, non instr.	Spontaneous	40+6	O800A	0	1	November	25	No	0	AF034	0	0	0	0	0	0	0	0	0	0	0	0	0	0	0	0	0	0
	0	0	56000941	26.8	1	941	4583	O701	O996	K519	O268A	0	0	0	800	0	26.07	1	1	0	Vag, non instr.	Spontaneous	40+0	O800A	0	1	November	35	No	0	AF034	0	SN999	0	0	0	0	0	0	0	0	0	0	0	0	0	0	0	0
	0	0	56000940	36.8	1	940	4621	0	0	0	0	0	0	0	300	0	23.4	0	1	0	Vag, non instr.	Spontaneous	40+4	O800A	1	0	November	26	No	0	SN999	0	AF034	0	0	0	0	0	0	0	0	0	0	0	0	0	0	0	0
	0	0	56000942	83.6	0	942	4574	O489	O621	O611A	0	0	0	0	400	0	21.96	0	1	0	Vag, non instr.	Spontaneous	42+0	O800A	0	1	November	28	No	0	AF034	0	DT037	SN999	0	0	0	0	0	0	0	0	0	0	0	0	0	0	0
	0	0	56000939	46.6	1	939	4637	O701	O700	0	0	0	0	0	200	0	19.8	0	1	0	Vag, non instr.	Spontaneous	37+4	O800A	1	0	November	29	No	0	AF034	0	0	0	0	0	0	0	0	0	0	0	0	0	0	0	0	0	0
	0	0	56000943	38.7	1	943	4568	O714	O988A	O995	J459	0	0	0	450	0	23.53	0	1	0	Vag, non instr.	Spontaneous	39+5	O800B	0	1	November	32	No	0	AF034	0	AF027	SN999	DT037	DR026	0	0	0	0	0	0	0	0	0	0	0	0	0
	0	0	56000944	52.7	0	944	4546	O720	O990	0	0	0	0	0	1200	1	23.13	0	1	0	Vag, non instr.	Spontaneous	41+3	O800A	1	0	November	34	No	0	SN999	0	0	0	0	0	0	0	0	0	0	0	0	0	0	0	0	0	0
	0	0	56000945	42.4	1	945	4625	O700	O689	0	0	0	0	0	300	0	24.16	0	1	0	Vacuum	Spontaneous	38+6	O814A	0	1	November	26	No	0	AF034	0	SN999	DT037	0	0	0	0	0	0	F419P	D50-	0	0	0	0	0	0	0
	0	0	56000946	35	1	946	4554	O701	O611A	O489	O260	0	0	0	550	0	24.44	0	1	0	Vag, non instr.	Induction	42+0	O800A	1	0	November	26	No	0	AF034	0	DT037	SN999	0	0	0	0	0	0	0	0	0	0	0	0	0	0	0
	0	0	56000947	34.7	1	947	4630	0	0	0	0	0	0	0	250	0	25.88	1	1	0	Vag, non instr.	Spontaneous	39+3	O800A	0	1	November	34	No	0	AF034	0	SN999	0	0	0	0	0	0	0	Z760	0	0	0	0	0	0	0	0
URTI	1	0	56000948	32	1	948	4662	O620	O720	O992	E669	O267	0	0	1300	1	33.59	2	1	0	Vag, non instr.	Induction	38+2	O800A	1	0	November	30	No	0	AF034	0	AL007	DT037	SN999	0	0	0	0	0	J06-P	J45-P	0	0	0	0	0	0	0
	0	0	56000949	32.2	1	949	4589	O701	0	0	0	0	0	0	350	0	28.03	1	1	0	Vag, non instr.	Spontaneous	40+4	O800A	0	1	November	32	No	0	AF034	0	0	0	0	0	0	0	0	0	E03-	0	0	0	0	0	0	0	0
	0	0	56000950	32	1	950	4661	O701	O992	E221	0	0	0	0	200	0	27.34	1	1	0	Vag, non instr.	Spontaneous	38+6	O800A	0	1	November	29	No	0	SN999	0	AF034	DT037	DR026	0	0	0	0	0	Z719	F32-	F42-	0	0	0	0	0	0
	0	0	56000951	44.4	1	951	4592	O701	0	0	0	0	0	0	300	0	21.63	0	1	0	Vag, non instr.	Spontaneous	41+0	O800A	0	1	November	24	No	0	AF034	0	SN999	0	0	0	0	0	0	0	T784	0	0	0	0	0	0	0	0
	0	0	56000952	28.5	1	952	4663	Z875	O366	O610A	O757	O701	0	0	400	0	24.66	0	1	0	Vag, non instr.	Spontaneous	38+1	O800B	2	0	November	38	No	0	DT027	0	AF034	0	0	0	0	0	0	0	0	0	0	0	0	0	0	0	0
	0	0	56000953	37.6	1	953	4734	O714	0	0	0	0	0	0	300	0	21.56	0	1	0	Vag, non instr.	Spontaneous	40+2	O800A	0	1	November	24	No	0	AF034	0	DT037	SN999	0	0	0	0	0	0	0	0	0	0	0	0	0	0	0
	0	0	56000954	16.3	2	954	4556	O611A	0	0	0	0	0	0	300	0	31.7	2	1	0	Vag, non instr.	Induction	41+2	O800A	1	0	November	35	No	0	AF027	0	AF034	SN999	0	0	0	0	0	0	E66-P	Z760	0	0	0	0	0	0	0
	0	0	56000957	18	2	957	4655	0	0	0	0	0	0	0	600	0	24.47	0	1	0	Vag, non instr.	Spontaneous	41+4	O800A	1	0	November	31	No	0	AF034	0	0	0	0	0	0	0	0	0	0	0	0	0	0	0	0	0	0
cellulitis	1	0	56000955	55.5	0	955	4656	O700	Z609	0	0	0	0	0	800	0	23.76	0	1	0	Vag, non instr.	Spontaneous	40+5	O800A	0	1	November	20	No	0	AF034	0	DA021	DT037	0	0	0	0	0	0	L030	0	0	0	0	0	0	0	0
	0	0	56000956	50.5	0	956	4632	0	0	0	0	0	0	0	400	0	22.46	0	1	0	Vag, non instr.	Spontaneous	39+1	O800A	0	1	November	29	No	0	SN999	0	AF034	DT037	0	0	0	0	0	0	0	0	0	0	0	0	0	0	0
	0	0	56000958	80.6	0	958	4607	O757	O990	O752	0	0	0	0	850	0	20.79	0	1	0	Vag, non instr.	Spontaneous	41+3	O800A	1	0	November	30	No	0	AF027	0	AF034	AL007	DA018	SN999	0	0	0	0	0	0	0	0	0	0	0	0	0
Mastitis	1	1	56000959	23.3	2	959	4620	O998	M790	O990	O992	E669	0	0	250	0	37.59	2	1	0	Vag, non instr.	Spontaneous	40+6	O800A	0	1	November	24	No	0	AF034	0	DT037	0	0	0	0	0	0	0	N61-	H209	H263	0	0	0	0	0	0
	0	0	56000961	20.8	2	961	4657	O992	E669	0	0	0	0	0	350	0	31.99	2	1	0	Vag, non instr.	Spontaneous	38+3	O800A	2	0	November	30	1-9 cig/day	1	AF027	0	AF034	SN999	0	0	0	0	0	0	0	0	0	0	0	0	0	0	0
	0	0	56000960	52.7	0	960	4687	O611A	Z918	O988A	O756B	0	0	0	250	0	25.94	1	1	0	Vag, non instr.	Spontaneous	37+6	O800A	2	0	November	36	No	0	AF034	0	DT027	DT037	SN999	0	0	0	0	0	0	0	0	0	0	0	0	0	0
	0	0	56000964	31.8	1	964	4638	0	0	0	0	0	0	0	150	0	25.87	1	1	0	Vag, non instr.	Spontaneous	40+1	O800A	2	0	November	37	No	0	AF034	0	0	0	0	0	0	0	0	0	0	0	0	0	0	0	0	0	0
	0	0	56000962	28.6	1	962	4641	O714	0	0	0	0	0	0	350	0	28.04	1	1	0	Vag, non instr.	Spontaneous	41+3	O800A	0	1	November	31	No	0	AF034	0	0	0	0	0	0	0	0	0	0	0	0	0	0	0	0	0	0
	0	0	56000963	20.9	2	963	4642	O140	O620	O992	E669	0	0	0	400	0	31.14	2	1	0	Vag, non instr.	Spontaneous	40+2	O800A	0	1	November	27	No	0	AF034	0	AL007	DT037	SN999	0	0	0	0	0	0	0	0	0	0	0	0	0	0
	0	0	56000965	37	1	965	4684	O992	E669	O260	0	0	0	0	350	0	33.46	2	1	0	Vag, non instr.	Spontaneous	39+0	O800A	1	0	November	31	No	0	AF034	0	SN999	0	0	0	0	0	0	0	0	0	0	0	0	0	0	0	0
Breast abscess	1	1	56000967	20	2	967	4704	O756A	0	0	0	0	0	0			24.05	0	1	0	Vag, non instr.	Spontaneous	38+0	O800A	1	0	November	26	No	0	AF034	0	0	0	0	0	0	0	0	0	O91-	L309P	0	0	0	0	0	0	0
	0	0	56000966	19.2	2	966	4664	O321	0	0	0	0	0	0	1000	1	26.34	1	1	1	C section	C section	40+5	O820	0	1	November	37	No	0	0	0	0	0	0	0	0	0	0	0	0	0	0	0	0	0	0	0	0
	0	0	56000968	23.7	2	968	4651	O689	O141B	O244B	O610A	O702D	O260	O267	700	0	28.43	1	1	0	Vacuum	Induction	40+1	O814A	0	1	November	31	No	0	AF027	0	AL007	DT027	DT037	0	0	0	0	0	E103	0	0	0	0	0	0	0	0
Candida	1	0	56000969	14.7	2	969	4618	O701	O990	O756A	O992	E039	0	0	300	0	21.43	0	1	0	Vag, non instr.	Spontaneous	41+3	O800A	0	1	November	31	No	0	AF034	0	DT037	SN999	0	0	0	0	0	0	E039	B379P	0	0	0	0	0	0	0
	0	0	56000970	21.3	2	970	4634	O621	O701	O267	0	0	0	0	250	0	26.56	1	1	0	Vag, non instr.	Spontaneous	40+3	O831	0	1	November	28	No	0	AF034	0	DT037	SN999	0	0	0	0	0	0	Z138	0	0	0	0	0	0	0	0
	0	0	56000971	31.8	1	971	4686	O756A	O701	0	0	0	0	0	300	0	22.44	0	1	0	Vag, non instr.	Spontaneous	38+3	O800A	0	1	November	31	No	0	AF027	0	AF034	DT037	SN999	0	0	0	0	0	0	0	0	0	0	0	0	0	0
	0	0	56000973	65.2	0	973	4679	O701	O268A	0	0	0	0	0	250	0	19.17	0	1	0	Vag, non instr.	Spontaneous	39+1	O800A	0	1	November	35	No	0	AF034	0	SK549	0	0	0	0	0	0	0	0	0	0	0	0	0	0	0	0
	0	0	56000974	57.4	0	974	4654	O300	O721A	O610A	O611B	0	0	0	1500	1	24.63	0	2	0	Vag, non instr.	Induction	38+3	O840	1	0	November	30	No	0	AF027	0	AF034	DT027	DT037	0	0	0	0	0	0	0	0	0	0	0	0	0	0
	0	0	56000975	23.7	2	975	4718	0	0	0	0	0	0	0	350	0	27.34	1	1	0	Vag, non instr.	Spontaneous	39+0	O800A	2	0	November	34	No	0	AF034	0	DA021	DA018	0	0	0	0	0	0	0	0	0	0	0	0	0	0	0
	0	0	56000976	28.7	1	976	4594	O701	O611A	O231	0	0	0	0	250	0	21.96	0	1	0	Vag, non instr.	Spontaneous	41+5	O800A	0	1	November	30	No	0	AF034	0	SN999	DT037	0	0	0	0	0	0	0	0	0	0	0	0	0	0	0
	0	0	56000977	31.6	1	977	4645	O756A	O701	0	0	0	0	0	250	0	22.9	0	1	0	Vag, non instr.	Spontaneous	40+0	O800A	0	1	November	34	No	0	AF027	0	AF034	DT037	SN999	0	0	0	0	0	0	0	0	0	0	0	0	0	0
	0	0	56000381	28.9	1	381	3462	0	0	0	0	0	0	0	300	0	23.05	0	1	0	Vag, non instr.	Spontaneous	39+1	O800A	1	0	December	37	No	0	AF034	0	0	0	0	0	0	0	0	0	0	0	0	0	0	0	0	0	0
	0	0	56000382	29.5	1	382	3471	O621	O631	O756A	O701	0	0	0	700	0	22.14	0	1	0	Vacuum	Spontaneous	38+6	O814A	0	1	December	29	No	0	AF027	0	AF034	DA021	DT037	SN999	0	0	0	0	0	0	0	0	0	0	0	0	0
Folliculitis	0	0	56000384	62.2	0	384	3433	O992	E669	O701	0	0	0	0	400	0	33.83	2	1	0	Vag, non instr.	Spontaneous	41+1	O800A	0	1	December	22	No	0	DR026	0	SK549	0	0	0	0	0	0	0	L53-P	L73-	0	0	0	0	0	0	0
	0	0	56000383	69.5	0	383	3378	O701	0	0	0	0	0	0	300	0	25.95	1	1	0	Vag, non instr.	Spontaneous	40+5	O800A	0	1	December	29	No	0	AF027	0	AF034	DT037	SN999	0	0	0	0	0	0	0	0	0	0	0	0	0	0
	0	0	56000385	21.2	2	385	3477	O714	O992	E039	0	0	0	0	300	0	19.68	0	1	0	Vag, non instr.	Spontaneous	39+6	O800A	1	0	December	34	No	0	AF034	0	0	0	0	0	0	0	0	0	0	0	0	0	0	0	0	0	0
	0	0	56000387	50.1	0	387	3418	O489	O701	O611A	0	0	0	0	300	0	29.02	1	1	0	Vag, non instr.	Induction	42+0	O800A	1	0	December	29	No	0	AF027	0	AF034	DT036	DT037	SK549	SN999	0	0	0	0	0	0	0	0	0	0	0	0
	0	0	56000386	63.6	0	386	3480	O268A	O610A	O701	0	0	0	0	500	0	24.28	0	1	0	Vag, non instr.	Induction	38+4	O800A	0	1	December	29	No	0	AF034	0	AF027	DT037	0	0	0	0	0	0	Z73-	0	0	0	0	0	0	0	0
	0	0	56000388	45	1	388	3398	O701	O992	E669	O260	O991	D685A	0	400	0	31.27	2	1	0	Vag, non instr.	Spontaneous	41+3	O800A	0	1	December	33	No	0	AF027	0	AF034	DT037	SN999	0	0	0	0	0	D300	0	0	0	0	0	0	0	0
	0	0	56000389	35.6	1	389	3428	O714	0	0	0	0	0	0	300	0	20.79	0	1	0	Vag, non instr.	Spontaneous	40+2	O800A	0	1	December	27	No	0	SN999	0	AF034	DT037	0	0	0	0	0	0	0	0	0	0	0	0	0	0	0
	0	0	56000390	17.6	2	390	3412	O689	O267	O701	0	0	0	0	800	0	31.16	2	1	0	Vacuum	Spontaneous	40+5	O814B	0	1	December	30	No	0	AF034	0	DA018	0	0	0	0	0	0	0	L29-P	0	0	0	0	0	0	0	0
URTI, sinuitis	1	0	56000391	33.4	1	391	3425	O701	E039	O992	0	0	0	0	250	0	20.76	0	1	0	Vag, non instr.	Spontaneous	39+0	O800A	0	1	December	30	No	0	AF034	0	0	0	0	0	0	0	0	0	J06-P	J01-	0	0	0	0	0	0	0
	0	0	56000392	37.8	1	392	3396	O489	O701	O260	0	0	0	0	1100	1	26.4	1	1	0	Vag, non instr.	Spontaneous	42+0	O800A	0	1	December	31	No	0	AF034	0	0	0	0	0	0	0	0	0	O722	O720	Z090	0	0	0	0	0	0
	0	0	56000394	37.2	1	394	3486	0	0	0	0	0	0	0	350	0	20.3	0	1	0	Vag, non instr.	Spontaneous	39+6	O800A	1	0	December	38	No	0	AF034	0	SK549	DR026	0	0	0	0	0	0	0	0	0	0	0	0	0	0	0
	0	0	56000393	14.1	2	393	3469	O757	O714	O701	O348D	0	0	0	350	0	28.31	1	1	0	Vag, non instr.	Spontaneous	40+3	O800A	2	0	December	36	No	0	AF034	0	AF027	SN999	0	0	0	0	0	0	0	0	0	0	0	0	0	0	0
	0	0	56000395	32.8	1	395	3562	O701	0	0	0	0	0	0	350	0	21.86	0	1	0	Vag, non instr.	Spontaneous	38+0	O800A	0	1	December	30	No	0	AF034	0	0	0	0	0	0	0	0	0	0	0	0	0	0	0	0	0	0
Breast abscess	1	1	56000398	16.5	2	398	3497	O992	E669	O262	O925	0	0	0	350	0	32.71	2	1	0	Vag, non instr.	Spontaneous	40+3	O800A	2	0	December	32	1-9 cig/day	1	AF034	0	0	0	0	0	0	0	0	0	O91-	Z02	M545	M51-	0	0	0	0	0
	0	0	56000396	16.9	2	396	3543	O244B	O992	E662	Z354	0	0	0	350	0	35.96	2	1	0	Vag, non instr.	Spontaneous	39+2	O800A	3	0	December	36	No	0	AF034	0	DT037	0	0	0	0	0	0	0	O24-	0	0	0	0	0	0	0	0
	0	0	56000397	49.5	1	397	3440	O714	0	0	0	0	0	0	400	0	21.68	0	1	0	Vag, non instr.	Spontaneous	40+4	O800A	1	0	December	34	No	0	DT037	0	DR026	0	0	0	0	0	0	0	0	0	0	0	0	0	0	0	0
	0	0	56000399	52.4	0	399	3561	O714	O995	J459	0	0	0	0	200	0	21.05	0	1	0	Vag, non instr.	Spontaneous	38+5	O800A	1	0	December	36	No	0	SN999	0	DT037	0	0	0	0	0	0	0	0	0	0	0	0	0	0	0	0
	0	0	56000401	21.5	2	401	3435	0	0	0	0	0	0	0	250	0	22.36	0	1	0	Vag, non instr.	Spontaneous	40+5	O800A	1	0	December	25	No	0	AF034	0	SN999	DT037	AF027	0	0	0	0	0	0	0	0	0	0	0	0	0	0
	0	0	56000402	19.2	2	402	3623	O260	O992	E213	0	0	0	0	300	0	24.01	0	1	0	Vag, non instr.	Spontaneous	39+2	O800A	0	1	December	30	No	0	AF027	0	AF034	DT037	SN999	0	0	0	0	0	L29-P	M543	E211	0	0	0	0	0	0
	0	0	56000404	49.2	1	404	3487	0	0	0	0	0	0	0	500	0	21.38	0	1	0	Vag, non instr.	Spontaneous	40+4	O800A	1	0	December	30	No	0	AF034	0	0	0	0	0	0	0	0	0	0	0	0	0	0	0	0	0	0
	0	0	56000403	21.6	2	403	3392	O689	O489	O610A	Z918	O993	G474	0	450	0	20.68	0	1	1	C section	Induction	42+1	O821	0	1	December	26	No	0	AF027	0	AL007	DT037	0	0	0	0	0	0	0	0	0	0	0	0	0	0	0
	0	0	56000406	22.4	2	406	3420	O992	E669	O927	0	0	0	0	350	0	32.87	2	1	0	Vag, non instr.	Spontaneous	41+4	O800A	1	0	December	30	No	0	AF034	0	DT037	SN999	0	0	0	0	0	0	0	0	0	0	0	0	0	0	0
	0	0	56000407	104	0	407	3520	O720	O990	0	0	0	0	0	1100	1	21.74	0	1	0	Vag, non instr.	Spontaneous	40+0	O800A	1	0	December	35	No	0	AF034	0	DA021	0	0	0	0	0	0	0	0	0	0	0	0	0	0	0	0
	0	0	56000408	28	1	408	3508	O689	O267	0	0	0	0	0	200	0	22.22	0	1	0	Vag, non instr.	Spontaneous	37+4	O814A	0	1	December	31	No	0	AF034	0	DT037	0	0	0	0	0	0	0	L72-	Z000	T01-P	0	0	0	0	0	0
	0	0	56000409	55.2	0	409	3509	O701	0	0	0	0	0	0	500	0	20.07	0	1	0	Vag, non instr.	Spontaneous	39+5	O800A	0	1	December	28	No	0	AF034	0	0	0	0	0	0	0	0	0	0	0	0	0	0	0	0	0	0
	0	0	56000412	68.8	0	412	3516	O701	Z918	0	0	0	0	0	300	0	23.31	0	1	0	Vag, non instr.	Spontaneous	39+1	O800A	1	0	December	39	No	0	AF034	0	SN999	0	0	0	0	0	0	0	0	0	0	0	0	0	0	0	0
	0	0	56000410	66.7	0	410	3467	O139	O714	O611A	0	0	0	0	150	0	25.81	1	1	0	Vag, non instr.	Induction	40+0	O800A	1	0	December	39	No	0	AF034	0	DT037	AF027	0	0	0	0	0	0	0	0	0	0	0	0	0	0	0
	0	0	56000411	36.8	1	411	3461	Z918	O611A	O366	0	0	0	0	400	0	35.18	2	1	0	Vag, non instr.	Induction	39+6	O800A	2	0	December	37	No	0	AF027	0	AF034	AL007	DT037	SN999	0	0	0	0	F89-P	F33-	L22-	0	0	0	0	0	0
	0	0	56000413	17.6	2	413	3538	O992	E669	0	0	0	0	0			31.25	2	1	0	Vag, non instr.	Spontaneous	39+2	O800A	1	0	December	35	No	0	AF034	0	0	0	0	0	0	0	0	0	0	0	0	0	0	0	0	0	0
	0	0	56000414	34.8	1	414	3484	O701	0	0	0	0	0	0	550	0	18.84	0	1	0	Vag, non instr.	Spontaneous	40+1	O800A	0	1	December	26	No	0	AF034	0	SN999	0	0	0	0	0	0	0	0	0	0	0	0	0	0	0	0
tonsillitis	1	0	56000415	32.5	1	415	3457	O689	O711	O342	O260	O992	E669	Z518	750	0	31.99	2	1	1	C section	Spontaneous	41+4	O821	1	0	December	38	No	0	AF027	0	AF034	AL007	DT021	DT037	SN999	0	0	0	J03-	0	0	0	0	0	0	0	0
	0	0	56000416	10.1	2	416	3449	O992	E669	0	0	0	0	0	400	0	30.49	2	1	0	Vag, non instr.	Spontaneous	40+6	O800A	3	0	December	30	No	0	AF034	0	0	0	0	0	0	0	0	0	0	0	0	0	0	0	0	0	0
	0	0	56000417	65.3	0	417	3502	0	0	0	0	0	0	0	600	0	25.45	1	1	0	Vag, non instr.	Spontaneous	39+2	O800A	0	1	December	32	No	0	AF034	0	0	0	0	0	0	0	0	0	0	0	0	0	0	0	0	0	0
	0	0	56000418	30.5	1	418	3512	0	0	0	0	0	0	0	500	0	18.93	0	1	0	Vag, non instr.	Spontaneous	39+3	O800A	1	0	December	27	No	0	AF034	0	0	0	0	0	0	0	0	0	0	0	0	0	0	0	0	0	0
	0	0	56000419	60.6	0	419	3507	O757	Z918	0	0	0	0	0	150	0	27.97	1	1	0	Vag, non instr.	Spontaneous	40+6	O800A	1	0	December	36	No	0	AF034	0	AL007	DT037	DR026	SN999	0	0	0	0	0	0	0	0	0	0	0	0	0
	0	0	56000420	52.2	0	420	3447	O701	0	0	0	0	0	0	450	0	19.26	0	1	0	Vag, non instr.	Spontaneous	41+0	O800A	0	1	December	27	No	0	AF034	0	DA001	SN999	DT037	DR026	0	0	0	0	0	0	0	0	0	0	0	0	0
	0	0	56000421	27.9	1	421	3548	0	0	0	0	0	0	0	550	0	21.63	0	1	0	Vag, non instr.	Spontaneous	39+2	O800A	0	1	December	24	No	0	AF034	0	DT037	0	0	0	0	0	0	0	M705	0	0	0	0	0	0	0	0
	0	0	56000422	45.6	1	422	3482	O701	0	0	0	0	0	0	150	0	20.43	0	1	0	Vag, non instr.	Spontaneous	41+3	O800A	1	0	December	32	No	0	AF034	0	0	0	0	0	0	0	0	0	T01-P	0	0	0	0	0	0	0	0
	0	0	56000423	84	0	423	3479	O993	F329	0	0	0	0	0	240	0	20.26	0	1	0	Vag, non instr.	Spontaneous	40+6	O800A	2	0	December	37	No	0	AF027	0	AF034	SN999	0	0	0	0	0	0	0	0	0	0	0	0	0	0	0
	0	0	56000425	41	1	425	3478	O701	0	0	0	0	0	0	600	0	21.45	0	1	0	Vag, non instr.	Spontaneous	40+6	O800A	0	1	December	23	No	0	AF034	0	DT037	AF027	0	0	0	0	0	0	0	0	0	0	0	0	0	0	0
	0	0	56000424	60.2	0	424	3496	O489	O610A	Z358	O714	0	0	0	300	0	19.61	0	1	0	Vag, non instr.	Induction	42+2	O800A	0	1	December	40	No	0	AF034	0	AF027	DT037	0	0	0	0	0	0	0	0	0	0	0	0	0	0	0
	0	0	56000426	59	0	426	3560	O701	0	0	0	0	0	0	800	0	20.22	0	1	0	Vag, non instr.	Spontaneous	40+1	O800A	1	0	December	30	No	0	AF034	0	0	0	0	0	0	0	0	0	0	0	0	0	0	0	0	0	0
	0	0	56000427	64.5	0	427	3485	O489	O701	O611A	O366	0	0	0	900	0	26.47	1	1	0	Vag, non instr.	Induction	42+0	O800A	0	1	December	21	No	0	AF027	0	AF034	DA001	SN999	0	0	0	0	0	0	0	0	0	0	0	0	0	0
Breast abscess	1	1	56000429	26.9	1	429	3609	O300	O601C	O701	O996	K519	O990	0	500	0	21.4	0	2	0	Vag, non instr.	Spontaneous	35+5	O840	0	1	December	29	No	0	AF034	0	DT037	SN999	0	0	0	0	0	0	N61-	O91-	0	0	0	0	0	0	0
	0	0	56000428	26.9	1	428	3591	O489	O611A	O702C	0	0	0	0	250	0	20.61	0	1	0	Vag, non instr.	Spontaneous	42+0	O800A	0	1	December	29	No	0	AF034	0	DT037	0	0	0	0	0	0	0	0	0	0	0	0	0	0	0	0
	0	0	56000430	33.6	1	430	3501	O993	0	0	0	0	0	0	350	0	22.11	0	1	0	Vag, non instr.	Spontaneous	41+4	O800A	1	0	December	36	No	0	AF034	0	0	0	0	0	0	0	0	0	R07-P	0	0	0	0	0	0	0	0
	0	0	56000431	23.9	2	431	3616	O718	O993	F329	0	0	0	0	400	0	17.65	0	1	0	Vag, non instr.	Spontaneous	41+0	O800A	0	1	December	19	No	0	AF034	0	SN999	0	0	0	0	0	0	0	R52-	0	0	0	0	0	0	0	0
	0	0	56000432	52.1	0	432	3557	O701	0	0	0	0	0	0	500	0	23.97	0	1	0	Vag, non instr.	Spontaneous	39+6	O800A	0	1	December	33	No	0	SN999	0	AF034	AF027	0	0	0	0	0	0	0	0	0	0	0	0	0	0	0
	0	0	56000978	85.3	0	978	4703	0	0	0	0	0	0	0	500	0	20.85	0	1	0	Vag, non instr.	Spontaneous	39+5	O800A	1	0	December	38	No	0	AF034	0	0	0	0	0	0	0	0	0	0	0	0	0	0	0	0	0	0
	0	0	56000980	42.4	1	980	4596	O489	O721	O700	0	0	0	0	1200	1	26.4	1	1	0	Vag, non instr.	Spontaneous	42+0	O800A	1	0	December	27	No	0	AF034	0	0	0	0	0	0	0	0	0	0	0	0	0	0	0	0	0	0
	0	0	56000979	37.5	1	979	4613	O701	O992	E039	Z918	0	0	0	850	0	20.22	0	1	0	Vag, non instr.	Spontaneous	41+4	O800A	0	1	December	34	No	0	AF034	0	AF027	DT037	SK529	SK549	SN999	0	0	0	0	0	0	0	0	0	0	0	0
	0	0	56000981	35.4	1	981	4693	0	0	0	0	0	0	0	300	0	18.34	0	1	0	Vag, non instr.	Spontaneous	40+1	O800A	3	0	December	34	No	0	AF034	0	0	0	0	0	0	0	0	0	0	0	0	0	0	0	0	0	0
	0	0	56000982	25.7	1	982	4670	0	0	0	0	0	0	0	150	0	18.92	0	1	0	Vag, non instr.	Spontaneous	40+6	O800A	0	1	December	28	No	0	AF034	0	DA018	DR026	SN999	0	0	0	0	0	0	0	0	0	0	0	0	0	0
	0	0	56000983	38.6	1	983	4598	O621	O489	O730	O366	O990	0	0	850	0	19.86	0	1	0	Vacuum	Induction	42+0	O814A	0	1	December	24	No	0	AF027	0	AF034	DT037	SK549	SN999	0	0	0	0	0	0	0	0	0	0	0	0	0
	0	0	56000984	35.2	1	984	4770	O621	O701	O756A	0	0	0	0	570	0	25.49	1	1	0	Vag, non instr.	Spontaneous	39+4	O800A	0	1	December	27	No	0	AF027	0	AF034	DR026	DT037	0	0	0	0	0	0	0	0	0	0	0	0	0	0
	0	0	56000985	57.7	0	985	4724	O714	0	0	0	0	0	0	400	0	20.68	0	1	0	Vag, non instr.	Spontaneous	39+0	O800A	0	1	December	26	No	0	AF034	0	0	0	0	0	0	0	0	0	0	0	0	0	0	0	0	0	0
	0	0	56000986	63.6	0	986	4673	O731	O267	0	0	0	0	0	400	0	25.56	1	1	0	Vag, non instr.	Spontaneous	41+1	O800A	1	0	December	29	No	0	AF034	0	0	0	0	0	0	0	0	0	0	0	0	0	0	0	0	0	0
	0	0	56000987	32.2	1	987	4658	O689	O702D	O210	0	0	0	0			20.42	0	1	0	Vacuum	Spontaneous	41+6	O814B	1	0	December	33	No	0	AF034	0	0	0	0	0	0	0	0	0	0	0	0	0	0	0	0	0	0
	0	0	56000989	83	0	989	4635	O489	O610A	O701	0	0	0	0	500	0	20.57	0	1	0	Vag, non instr.	Induction	42+1	O800A	0	1	December	26	No	0	AF027	0	DT037	SN999	0	0	0	0	0	0	0	0	0	0	0	0	0	0	0
	0	0	56000990	47.6	1	990	4705	0	0	0	0	0	0	0	400	0	24.26	0	1	0	Vag, non instr.	Spontaneous	37+2	O800B	1	0	December	30	No	0	AF034	0	0	0	0	0	0	0	0	0	Z080	C770	Z858	Z73-	Z858G	0	0	0	0
	0	0	56000991	24.4	2	991	4720	O714	O995	J459	0	0	0	0	250	0	21.24	0	1	0	Vag, non instr.	Spontaneous	39+0	O800A	0	1	December	24	No	0	AF034	0	SN999	DT037	0	0	0	0	0	0	0	0	0	0	0	0	0	0	0
	0	0	56000992	62.3	0	992	4659	O701	O993	F419	O992	E039	0	0	400	0	22.9	0	1	0	Vag, non instr.	Spontaneous	41+5	O800A	0	1	December	30	No	0	AF034	0	AF027	DT037	SN999	0	0	0	0	0	E03-	0	0	0	0	0	0	0	0
	0	0	56000993	23.8	2	993	4652	O621	O992	E669	0	0	0	0	450	0	30.08	2	1	0	Vag, non instr.	Spontaneous	40+6	O800A	0	1	December	29	No	0	AF027	0	AF034	DT037	SN999	0	0	0	0	0	Q825G	0	0	0	0	0	0	0	0
	0	0	56000994	45.6	1	994	4710	O701	O611A	0	0	0	0	0	400	0	27.17	1	1	0	Vag, non instr.	Spontaneous	41+0	O800A	0	1	December	32	No	0	AF034	0	SN999	DT037	DR026	0	0	0	0	0	0	0	0	0	0	0	0	0	0
	0	0	56000995	26.9	1	995	4754	O489	O610A	O700	0	0	0	0	500	0	19.73	0	1	0	Vag, non instr.	Induction	42+1	O800A	0	1	December	36	No	0	AF034	0	DT027	0	0	0	0	0	0	0	0	0	0	0	0	0	0	0	0
	0	0	56000996	47	1	996	4674	0	0	0	0	0	0	0	150	0	20.07	0	1	0	Vag, non instr.	Spontaneous	40+5	O800A	1	0	December	27	No	0	AF034	0	0	0	0	0	0	0	0	0	0	0	0	0	0	0	0	0	0
	0	0	56000998	53.7	0	998	4709	O701	0	0	0	0	0	0	500	0	23.34	0	1	0	Vag, non instr.	Spontaneous	40+0	O800A	0	1	December	33	No	0	AF034	0	0	0	0	0	0	0	0	0	0	0	0	0	0	0	0	0	0
	0	0	56000997	50.8	0	997	4699	Z918	O611A	O993	G359	0	0	0	150	0	22.34	0	1	0	Vag, non instr.	Induction	39+1	O800A	2	0	December	33	No	0	DT037	0	SK549	SN999	DR026	0	0	0	0	0	E059	G395	R52-	0	0	0	0	0	0
	0	0	56001000	44.3	1	1000	4801	O756A	O714	0	0	0	0	0	350	0			1	0	Vag, non instr.	Spontaneous	37+1	O800A	0	1	December	28	No	0	AF034	0	0	0	0	0	0	0	0	0	0	0	0	0	0	0	0	0	0
	0	0	56000999	34.6	1	999	4723	O750	O702C	0	0	0	0	0	350	0	29.37	1	1	0	Vacuum	Spontaneous	41+1	O814A	0	1	December	32	No	0	AF027	0	AF034	DT037	SK549	SN999	0	0	0	0	0	0	0	0	0	0	0	0	0
	0	0	56001002	58.1	0	1002	4677	O489	O701	0	0	0	0	0	700	0	21.99	0	1	0	Vag, non instr.	Spontaneous	42+0	O800A	0	1	December	28	No	0	AF034	0	AF027	0	0	0	0	0	0	0	0	0	0	0	0	0	0	0	0
	0	0	56001003	58.8	0	1003	4646	0	0	0	0	0	0	0	500	0	19.59	0	1	0	Vag, non instr.	Spontaneous	41+2	O800A	0	1	December	27	No	0	AF034	0	0	0	0	0	0	0	0	0	0	0	0	0	0	0	0	0	0
URTI	1	0	56001001	101	0	1001	4780	O701	O610A	0	0	0	0	0	500	0	27.42	1	1	0	Vag, non instr.	Induction	37+4	O800A	1	0	December	34	No	0	DT027	0	AF034	0	0	0	0	0	0	0	Z010	M060	J06-P	0	0	0	0	0	0
	0	0	56001005	31.7	1	1005	4790	O701	O757	O239	O757	0	0	0	400	0	22.06	0	1	0	Vag, non instr.	Spontaneous	39+4	O800B	1	0	December	34	No	0	AF034	0	SN999	AF027	DT037	0	0	0	0	0	0	0	0	0	0	0	0	0	0
	0	0	56001006	56.3	0	1006	4736	O611A	0	0	0	0	0	0	250	0	18.38	0	1	0	Vag, non instr.	Spontaneous	38+6	O800A	1	0	December	31	No	0	AF034	0	DT037	0	0	0	0	0	0	0	0	0	0	0	0	0	0	0	0
	0	0	56001004	75	0	1004	4727	O622	O720	O701	O990	O260	O992	E669	850	0	33.7	2	1	0	Vag, non instr.	Spontaneous	41+2	O800A	0	1	December	30	No	0	AF027	0	AF034	AL007	DR029	DT037	SN999	0	0	0	0	0	0	0	0	0	0	0	0
	0	0	56001007	56.2	0	1007	4750	O700	0	0	0	0	0	0	500	0	18.71	0	1	0	Vag, non instr.	Spontaneous	40+4	O800A	0	1	December	32	No	0	AF034	0	SN999	DT037	0	0	0	0	0	0	0	0	0	0	0	0	0	0	0
	0	0	56001008	32.9	1	1008	4722	O701	0	0	0	0	0	0	750	0	24.81	0	1	0	Vag, non instr.	Spontaneous	40+6	O800A	0	1	December	25	No	0	AF034	0	0	0	0	0	0	0	0	0	0	0	0	0	0	0	0	0	0
URTI	1	0	56001009	28.1	1	1009	4700	0	0	0	0	0	0	0	150	0	23.66	0	1	0	Vag, non instr.	Spontaneous	41+0	O800A	1	0	December	36	No	0	DA021	0	AF034	0	0	0	0	0	0	0	Z719	O722	J06-P	Z760	0	0	0	0	0
	0	0	56000988	30.9	1	988	4798	#N/A	#N/A	#N/A	#N/A	#N/A	#N/A	#N/A	#N/A		#N/A		#N/A	0	#N/A	#N/A	#N/A	#N/A	#N/A			#N/A	#N/A		#N/A	#N/A	#N/A	#N/A	#N/A	#N/A	#N/A	#N/A	#N/A	#N/A	0	0	0	0	0	0	0	0	0
[truncated: 4 more columns]
